# Supplementary material for: Oncogenic composite mutations can be predicted by co‐mutations and their chromosomal location
Source: Mol Oncol. 2024 May 16;18(10):2407–22. doi: 10.1002/1878-0261.13636 (PMC11459034; doi:10.1002/1878-0261.13636)
Supplement: Supplementary file 2 — Table S1. Data overview. [file MOL2-18-2407-s001.xlsx]

## Sheet: 1A Dataset overview
	Supplementary Table 1A Overview of datasets used
Tissue	|	Tumor.type	|	Dataset	|	Sample.size	|	PMID:	|	Datast_code	|
Breast	|	Breast	|	Breast Invasive Carcinoma (TCGA, Firehorse Legacy)	|	1108	|	30205045	|		|
Lung	|	Non-Small Cell Lung Cancer	|	Pan-Lung Cancer (TCGA, Nat Genet 2016)	|	1144	|	27158780	|	nsclc_tcga_broad_2016	|
Prostate	|	Prostate Adenocarcinoma	|	Prostate Adenocarcinoma (MSKCC/DFCI, Nature Genetics 2018)	|	1013	|	29610475	|	prad_tcga	|
Bowel	|	Colorectal Adenocarcinoma	|	Colorectal Adenocarcinoma (TCGA, Provisional)	|	640	|	NA	|	coadread_tcga	|
Ovary	|	Serous ovarian cancer	|	Ovarian Serous Cystadenocarcinoma (TCGA, Provisional)	|	606	|	NA	|	ov_tcga	|
Brain	|	Glioblastoma	|	Glioblastoma Multiforme (TCGA, Provisional)	|	604	|	NA	|	gbm_tcga	|
Esophagus	|	Esophageal Carcinoma	|	Esophageal Carcinoma (TCGA, Nature 2017)	|	559	|	28052061	|	stes_tcga_pub	|
Uterus	|	Endometrial Carcinoma	|	Uterine Corpus Endometrial Carcinoma (TCGA, Provisional)	|	548	|	NA	|	ucec_tcga	|
Kidney	|	Renal Clear Cell Carcinoma	|	Kidney Renal Clear Cell Carcinoma (TCGA, Provisional)	|	538	|	NA	|	kirc_tcga	|
Head Neck	|	Head and Neck Squamous Cell Carcinoma	|	Head and Neck Squamous Cell Carcinoma (TCGA, Provisional)	|	530	|	NA	|	hnsc_tcga	|
Thyroid	|	Papillary Thyroid Cancer	|	Thyroid Carcinoma (TCGA, Provisional)	|	516	|	NA	|	thca_tcga	|
Skin	|	Cutaneous Melanoma	|	Skin Cutaneous Melanoma (TCGA, Provisional)	|	479	|	NA	|	skcm_tcga	|
Liver	|	Hepatocellular Carcinoma	|	Liver Hepatocellular Carcinoma (TCGA, Provisional)	|	442	|	NA	|	lihc_tcga	|
Bladder	|	Bladder Urothelial Carcinoma	|	Bladder Urothelial Carcinoma (TCGA, Provisional)	|	413	|	NA	|	blca_tcga	|
Cervix	|	Cervical Squamous Cell Carcinoma	|	Cervical Squamous Cell Carcinoma and Endocervical Adenocarcinoma (TCGA, Provisional)	|	310	|	NA	|	cesc_tcga	|
Pancreas	|	Pancreatic Adenocarcinoma	|	Pancreatic Adenocarcinoma (TCGA, Provisional)	|	186	|	NA	|	paad_tcga	|

## Sheet: 1B Cases composite mutations
Supplementary Table 1B Cases composite mutations
Case number	Gene	AA_Var1	AA_Var2	AA_Var3	Nucleotide Var1	Nucleotide Var2	Nucleotide Var3	cancer.event	CNV	total	tissue
TCGA.V1.A8WW.01	AKT1	E17K						OG	1	2	prostate		Sample	Sample id as in TCGA database
MO_1139	AR	T878A	W742C					OG	0	2	prostate		Gene	Gene containing two mutations
PRAD.6115398.0.SM.7LGUK	AR	L702H						OG	1	2	prostate		Var1	Structural variant1
PROS01448.6115219.SM.67ERS	AR	L702H						OG	1	2	prostate		Var2	Structural variant2
PROS10448.SUTC.01115082.SM.4JC6B	AR	T878A						OG	1	2	prostate		cancer.event	OG: oncogene
PROS10448.SUTC.01115092.SM.4JC74	AR	T878A						OG	1	2	prostate			TS: tumorsuppressor
SC_9046	AR	L702H						OG	1	2	prostate		CNV	oncogene with a CNV: 1
X06.134H1_LN	AR	W742C	T878A					OG	0	2	prostate			tumorsuppressor with a CNV: 2 (counted as 2 events)
TCGA.BF.A3DL.01	BRAF	V600E	V600M					OG	0	2	skin		total	sum of Var1, Var2, CNV
TCGA.BF.A3DM.01	BRAF	V600E	V600M					OG	0	2	skin		tissue	tissue type
TCGA.BF.A5EQ.01	BRAF	V600E	V600M					OG	0	2	skin
TCGA.BF.A5ER.01	BRAF	V600E	V600M					OG	0	2	skin
TCGA.D3.A1QA.06	BRAF	V600M	V600G					OG	0	2	skin
TCGA.D3.A2JH.06	BRAF	K601E						OG	1	2	skin
TCGA.D3.A3C1.06	BRAF	V600E						OG	1	2	skin
TCGA.D3.A3C3.06	BRAF	V600E						OG	1	2	skin
TCGA.D3.A3C7.06	BRAF	V600E						OG	1	2	skin
TCGA.DA.A1I0.06	BRAF	V600E	V600M					OG	1	3	skin
TCGA.DA.A1I7.06	BRAF	V600E						OG	1	2	skin
TCGA.DA.A3F8.06	BRAF	V600E	V600M					OG	1	3	skin
TCGA.EB.A3XB.01	BRAF	V600E	V600M					OG	0	2	skin
TCGA.EB.A3XC.01	BRAF	V600M	V600G					OG	0	2	skin
TCGA.EB.A3XF.01	BRAF	V600E	V600M					OG	0	2	skin
TCGA.EB.A5FP.01	BRAF	V600E	V600M					OG	0	2	skin
TCGA.EB.A6QY.01	BRAF	V600E	V600M					OG	0	2	skin
TCGA.EB.A6R0.01	BRAF	V600E	V600M					OG	0	2	skin
TCGA.EE.A183.06	BRAF	V600E	V600M					OG	0	2	skin
TCGA.EE.A20H.06	BRAF	V600E	V600M					OG	0	2	skin
TCGA.EE.A29E.06	BRAF	V600E	V600M					OG	0	2	skin
TCGA.EE.A29H.06	BRAF	V600E						OG	1	2	skin
TCGA.EE.A2GB.06	BRAF	V600E	V600M					OG	0	2	skin
TCGA.EE.A2GT.06	BRAF	V600E	V600M					OG	0	2	skin
TCGA.EE.A2M6.06	BRAF	V600E						OG	1	2	skin
TCGA.EE.A2M8.06	BRAF	V600E						OG	1	2	skin
TCGA.EE.A2ME.06	BRAF	V600E	V600M					OG	0	2	skin
TCGA.EE.A3AB.06	BRAF	V600E						OG	1	2	skin
TCGA.ER.A193.06	BRAF	V600M	V600G					OG	0	2	skin
TCGA.ER.A198.06	BRAF	V600E						OG	1	2	skin
TCGA.ER.A19E.06	BRAF	V600E						OG	1	2	skin
TCGA.ER.A19J.06	BRAF	V600E	V600M					OG	0	2	skin
TCGA.ER.A19K.01	BRAF	V600E	V600M					OG	0	2	skin
TCGA.ER.A2NC.06	BRAF	V600E	V600M					OG	0	2	skin
TCGA.ER.A3PL.06	BRAF	V600E						OG	1	2	skin
TCGA.ER.A42L.06	BRAF	V600E	V600M					OG	0	2	skin
TCGA.FS.A1ZC.06	BRAF	V600E	V600M					OG	0	2	skin
TCGA.FS.A1ZF.06	BRAF	V600E						OG	1	2	skin
TCGA.GF.A6C9.06	BRAF	V600E	V600M					OG	0	2	skin
TCGA.IH.A3EA.01	BRAF	V600E	V600M					OG	0	2	skin
TCGA.OD.A75X.06	BRAF	V600E	V600M					OG	0	2	skin
TCGA.QB.A6FS.06	BRAF	V600E	V600M					OG	0	2	skin
TCGA.85.8072.01	CCND1	P287A						OG	1	2	lung
TCGA.AR.A2LJ.01	CDH1	E165Q						OG	1	2	breast
TCGA.GM.A2DO.01	CDH1	D288N						OG	1	2	breast
TCGA.38.4625.01	CDKN2A	D84V						TS	2	3	lung
TCGA.EE.A181.06	CDKN2A	H83Q						TS	2	3	skin
TCGA.D1.A17M.01	CTNNB1	D32N	G34V					OG	0	2	uterus
TCGA.DD.AACP.01	CTNNB1	S33Y	D32A					OG	0	2	liver
TCGA.DD.AADE.01	CTNNB1	S45Y	S33P					OG	0	2	liver
TCGA.EB.A42Y.01	CTNNB1	S45F	T41I					OG	0	2	skin
TCGA.G3.A3CK.01	CTNNB1	H36P	S33P					OG	0	2	liver
TCGA.EE.A2MC.06	DICER1	S1344L						TS	2	3	skin
TCGA.AN.A046.01	DIS3	R689Q						OG	1	2	breast
TCGA.CN.A642.01	EEF1A1	T432I	T432S					OG	0	2	headneck
TCGA.DD.A11B.01	EEF1A1	T432I	T432S					OG	0	2	liver
TCGA.KR.A7K0.01	EEF1A1	T432I	T432S					OG	0	2	liver
TCGA.UB.A7MD.01	EEF1A1	T432I	T432S					OG	0	2	liver
LUAD.NYU1142.Tumor	EGFR	L858R	T790M					OG	1	3	lung
LUAD.RT.S01856.Tumor	EGFR	L858R						OG	1	2	lung
TCGA.02.2485.01	EGFR	A289D						OG	1	1	brain
TCGA.05.5423.01	EGFR	L861Q	L833F					OG	0	2	lung
TCGA.06.0137.01	EGFR	P596L						OG	1	1	brain
TCGA.06.0142.01	EGFR	A289V						OG	1	1	brain
TCGA.06.0154.01	EGFR	R222C						OG	1	1	brain
TCGA.06.0155.01	EGFR	H304Y						OG	1	1	brain
TCGA.06.0157.01	EGFR	A289V						OG	1	1	brain
TCGA.06.0158.01	EGFR	R108K	G598A					OG	1	3	brain
TCGA.06.0174.01	EGFR	G598V						OG	1	1	brain
TCGA.06.0237.01	EGFR	L62R						OG	1	1	brain
TCGA.06.0650.01	EGFR	E709K	G719D					OG	1	2	brain
TCGA.06.0743.01	EGFR	A289V						OG	1	1	brain
TCGA.06.0747.01	EGFR	A289V						OG	1	1	brain
TCGA.06.0750.01	EGFR	P596R	A289N					OG	1	2	brain
TCGA.06.0876.01	EGFR	A289D	G598V					OG	1	3	brain
TCGA.06.0878.01	EGFR	A289I						OG	1	1	brain
TCGA.06.0881.01	EGFR	A289V						OG	1	1	brain
TCGA.06.2557.01	EGFR	A289T						OG	1	1	brain
TCGA.06.2563.01	EGFR	R252C						OG	1	1	brain
TCGA.06.2565.01	EGFR	R108K						OG	1	1	brain
TCGA.06.5856.01	EGFR	A289V						OG	1	1	brain
TCGA.12.0616.01	EGFR	G598V						OG	1	1	brain
TCGA.12.0619.01	EGFR	G598V						OG	1	1	brain
TCGA.12.3650.01	EGFR	A289V						OG	1	1	brain
TCGA.12.3652.01	EGFR	R252P						OG	1	1	brain
TCGA.14.0786.01	EGFR	A289V						OG	1	1	brain
TCGA.14.0790.01	EGFR	A289V						OG	1	1	brain
TCGA.14.1823.01	EGFR	A289T						OG	1	1	brain
TCGA.14.1829.01	EGFR	T363I						OG	1	1	brain
TCGA.14.2554.01	EGFR	G598V						OG	1	1	brain
TCGA.16.1045.01	EGFR	T263P						OG	1	1	brain
TCGA.16.1048.01	EGFR	F254I						OG	1	1	brain
TCGA.19.2620.01	EGFR	G598V						OG	1	1	brain
TCGA.26.1439.01	EGFR	G598V						OG	1	1	brain
TCGA.27.1831.01	EGFR	A289V	R108K					OG	0	3	brain
TCGA.27.1838.01	EGFR	A289D						OG	1	1	brain
TCGA.27.2528.01	EGFR	R222C						OG	1	1	brain
TCGA.28.1747.01	EGFR	G598V	H304Y					OG	1	3	brain
TCGA.28.5209.01	EGFR	G598A						OG	1	1	brain
TCGA.32.1982.01	EGFR	G598V						OG	1	1	brain
TCGA.32.1991.01	EGFR	A289T						OG	1	1	brain
TCGA.32.2632.01	EGFR	L62R						OG	1	1	brain
TCGA.38.4627.01	EGFR	L858R	L62R					OG	0	2	lung
TCGA.44.6147.01	EGFR	S768I	V769L					OG	0	2	lung
TCGA.44.A4SU.01	EGFR	S768I	G719C					OG	1	3	lung
TCGA.49.4494.01	EGFR	L858R	T790M					OG	0	2	lung
TCGA.50.6591.01	EGFR	L833V						OG	1	2	lung
TCGA.50.6595.01	EGFR	G719A	S768I					OG	0	2	lung
TCGA.55.8096.01	EGFR	L858R						OG	1	2	lung
TCGA.55.A48Z.01	EGFR	G719A						OG	1	2	lung
TCGA.70.6722.01	EGFR	L861Q						OG	1	2	lung
TCGA.76.4926.01	EGFR	R222C						OG	1	1	brain
TCGA.76.4931.01	EGFR	G598V						OG	1	1	brain
TCGA.76.6661.01	EGFR	H304Y						OG	1	1	brain
TCGA.77.7138.01	EGFR	L858R						OG	1	2	lung
TCGA.78.7155.01	EGFR	K754I						OG	1	2	lung
TCGA.81.5910.01	EGFR	R252C						OG	1	1	brain
TCGA.81.5911.01	EGFR	A289V						OG	1	1	brain
TCGA.86.8055.01	EGFR	L858R						OG	1	2	lung
TCGA.91.6847.01	EGFR	L861Q						OG	1	2	lung
TCGA.AA.3811.01	EGFR	R222C	P596L					OG	1	2	bowel
TCGA.L9.A50W.01	EGFR	L858R	T790M					OG	0	2	lung
TCGA.MP.A4SW.01	EGFR	L858R						OG	1	2	lung
TCGA.MP.A4T9.01	EGFR	L858R						OG	1	2	lung
TCGA.A2.A0T6.01	ERBB2	R678Q	L755M	L755W				OG	0	3	breast
TCGA.A2.A3XV.01	ERBB2	S310F						OG	1	2	breast
TCGA.C8.A135.01	ERBB2	D769H						OG	1	2	breast
TCGA.AA.3869.01	ERBB2	L755S						OG	1	1	bowel
TCGA.AA.3994.01	ERBB2	V842I	V777L					OG	1	2	bowel
TCGA.AG.3898.01	ERBB2	V842I						OG	1	1	bowel
TCGA.D1.A167.01	ERBB2	V842I	L755S					OG	0	2	uterus
TCGA.D7.A6EY.01	ERBB2	T862A	V659D					OG	0	2	eso
TCGA.DK.A2I6.01	ERBB2	T733I						OG	1	2	bladder
TCGA.FR.A3YN.06	ERBB2	A293V						OG	1	2	skin
TCGA.JY.A938.01	ERBB2	S310F						OG	1	1	eso
TCGA.R6.A8WC.01	ERBB2	S310F						OG	1	1	eso
TCGA.B6.A0IK.01	ERBB3	D297Y						OG	1	2	breast
TCGA.B5.A11R.01	ERBB3	D297N	D297V					OG	0	2	uterus
TCGA.D7.A4Z0.01	ERBB4	S774G	K1223M					OG	0	2	eso
TCGA.A2.A0T0.01	ETV6	R378P						OG	1	2	breast
TCGA.BT.A20T.01	FGFR3	G380R						OG	1	2	bladder
TCGA.CF.A27C.01	FGFR3	S249C						OG	1	2	bladder
TCGA.FJ.A3ZE.01	FGFR3	S249C	R248C					OG	0	2	bladder
TCGA.AC.A3EH.01	FOXA1	I176V						OG	1	2	breast
PRAD.01115245.SM.6WZF3	FOXA1	R261C						OG	1	2	prostate
X03.082H1_LIVER	FOXA1	R261G						OG	1	2	prostate
TCGA.CQ.5324.01	HRAS	G13V	A11D					OG	0	2	headneck
TCGA.CQ.7063.01	HRAS	G12S						OG	1	1	headneck
TCGA.CR.7382.01	HRAS	G12S						OG	1	1	headneck
TCGA.D3.A2JF.06	HRAS	G13D						OG	1	2	skin
TCGA.D6.A6EN.01	HRAS	Q61L	Q61H					OG	0	2	headneck
TCGA.ER.A194.01	HRAS	G13D	G13S					OG	0	2	skin
TCGA.H7.8501.01	HRAS	G12S						OG	1	1	headneck
TCGA.P3.A6T2.01	HRAS	G12C	G12V					OG	0	2	headneck
TCGA.D8.A1JJ.01	JUN	E112K						OG	1	2	breast
TCGA.D3.A1Q3.06	KIT	K642E						OG	1	2	skin
TCGA.D3.A51K.06	KIT	L576P						OG	1	2	skin
TCGA.EE.A29D.06	KIT	W557R	N822I					OG	1	3	skin
LUAD.B00859.Tumor	KRAS	G12C						OG	1	2	lung
LUAD.B02077.Tumor	KRAS	G13C						OG	1	2	lung
LUAD.RT.S01477.Tumor	KRAS	G12S						OG	1	2	lung
LUAD.RT.S01866.Tumor	KRAS	G12A						OG	1	2	lung
TCGA.05.4250.01	KRAS	G12C						OG	1	2	lung
TCGA.05.4433.01	KRAS	G12V						OG	1	2	lung
TCGA.06.2561.01	KRAS	G12D						OG	1	1	brain
TCGA.2J.AAB1.01	KRAS	G12D	G12R					OG	0	2	pancreas
TCGA.2J.AABH.01	KRAS	G12V	G12S					OG	0	2	pancreas
TCGA.2J.AABI.01	KRAS	G12R						OG	1	2	pancreas
TCGA.44.7661.01	KRAS	G12V						OG	1	2	lung
TCGA.44.7672.01	KRAS	G12A						OG	1	2	lung
TCGA.49.4510.01	KRAS	G12D						OG	1	2	lung
TCGA.50.8459.01	KRAS	G12C						OG	1	2	lung
TCGA.55.7283.01	KRAS	G12S						OG	1	2	lung
TCGA.55.7576.01	KRAS	G12S						OG	1	2	lung
TCGA.55.7815.01	KRAS	G12V						OG	1	2	lung
TCGA.55.8094.01	KRAS	G13C						OG	1	2	lung
TCGA.67.3774.01	KRAS	G12F						OG	1	2	lung
TCGA.73.4668.01	KRAS	G13C						OG	1	2	lung
TCGA.91.6836.01	KRAS	G12A						OG	1	2	lung
TCGA.99.8028.01	KRAS	G12C						OG	1	2	lung
TCGA.AG.3999.01	KRAS	G12S						OG	1	1	bowel
TCGA.B5.A0K3.01	KRAS	G12A						OG	1	1	uterus
TCGA.B5.A11W.01	KRAS	G12V						OG	1	1	uterus
TCGA.BR.8679.01	KRAS	G12S						OG	1	1	eso
TCGA.D1.A17U.01	KRAS	G12V						OG	1	1	uterus
TCGA.EE.A29B.06	KRAS	Q61R	E62K					OG	0	2	skin
TCGA.FB.A78T.01	KRAS	G12A	G13C					OG	0	2	pancreas
TCGA.FS.A1ZK.06	KRAS	G12D						OG	1	2	skin
TCGA.HZ.7922.01	KRAS	Q61H						OG	1	2	pancreas
TCGA.HZ.A49I.01	KRAS	G12D						OG	1	2	pancreas
TCGA.IB.7886.01	KRAS	G12C						OG	1	2	pancreas
TCGA.IB.A6UF.01	KRAS	G12R						OG	1	2	pancreas
TCGA.MN.A4N5.01	KRAS	G12C						OG	1	2	lung
TCGA.MP.A4TF.01	KRAS	G12C						OG	1	2	lung
TCGA.MP.A4TK.01	KRAS	G12V						OG	1	2	lung
TCGA.NJ.A4YP.01	KRAS	L19F	Q61E					OG	0	2	lung
TCGA.YB.A89D.01	KRAS	G12D	G12R					OG	0	2	pancreas
TCGA.YH.A8SY.01	KRAS	G12V						OG	1	2	pancreas
TCGA.A8.A06Y.01	MTOR	I2500F						OG	1	2	breast
TCGA.E2.A15O.01	MTOR	I1973F						OG	1	2	breast
TCGA.CJ.4644.01	MTOR	V2006L	M1998I					OG	0	2	kidney
TCGA.BF.A5EO.01	NRAS	Q61R	Q61K					OG	0	2	skin
TCGA.DA.A3F3.06	NRAS	Q61R	Q61K					OG	0	2	skin
TCGA.EB.A44R.06	NRAS	G13D						OG	1	2	skin
TCGA.EE.A29V.06	NRAS	G12A						OG	1	2	skin
TCGA.EE.A29X.06	NRAS	Q61R						OG	1	2	skin
TCGA.EE.A2GL.06	NRAS	Q61K						OG	1	2	skin
TCGA.ER.A19D.06	NRAS	Q61K						OG	1	2	skin
TCGA.ER.A2NH.06	NRAS	Q61R						OG	1	2	skin
TCGA.FR.A69P.06	NRAS	Q61R						OG	1	2	skin
TCGA.FS.A4FC.06	NRAS	G13R						OG	1	2	skin
TCGA.A3.3362.01	PBRM1	G626V						TS	2	3	kidney
TCGA.06.0214.01	PDGFRA	E229K						OG	1	1	brain
TCGA.19.2631.01	PDGFRA	E229K						OG	1	1	brain
LUAD.S01473.Tumor	PIK3CA	E545K	E453Q					OG	0	2	lung
LUAD.S01474.Tumor	PIK3CA	E545A						OG	1	2	lung
MO_1095	PIK3CA	C901F						OG	1	2	prostate
TCGA.A1.A0SI.01	PIK3CA	H1047R	E726K					OG	0	2	breast
TCGA.A2.A04P.01	PIK3CA	R88Q						OG	1	2	breast
TCGA.A2.A04T.01	PIK3CA	H1047Y						OG	1	2	breast
TCGA.A2.A0CP.01	PIK3CA	H1047R	E726K					OG	0	2	breast
TCGA.A2.A0D1.01	PIK3CA	E542K						OG	1	2	breast
TCGA.A2.A0EN.01	PIK3CA	H1047R	H1065L					OG	0	2	breast
TCGA.A2.A0EO.01	PIK3CA	E542K						OG	1	2	breast
TCGA.A2.A0EQ.01	PIK3CA	H1047R						OG	1	2	breast
TCGA.A2.A0T7.01	PIK3CA	E542K	M1043I					OG	0	2	breast
TCGA.A7.A4SF.01	PIK3CA	E542K						OG	1	2	breast
TCGA.A8.A06U.01	PIK3CA	H1047R						OG	1	2	breast
TCGA.A8.A075.01	PIK3CA	E545K	E453K					OG	0	2	breast
TCGA.A8.A07G.01	PIK3CA	H1047R						OG	1	2	breast
TCGA.A8.A081.01	PIK3CA	H1047R						OG	1	2	breast
TCGA.A8.A08L.01	PIK3CA	H1047R						OG	1	2	breast
TCGA.A8.A08O.01	PIK3CA	H1047R						OG	1	2	breast
TCGA.A8.A08P.01	PIK3CA	E545K						OG	1	2	breast
TCGA.A8.A095.01	PIK3CA	H1047L	E726K					OG	0	2	breast
TCGA.AC.A2FO.01	PIK3CA	E545K						OG	1	2	breast
TCGA.AC.A3OD.01	PIK3CA	E545K						OG	1	2	breast
TCGA.AC.A5XS.01	PIK3CA	E545G	E545K	C378F				OG	0	3	breast
TCGA.AN.A0XO.01	PIK3CA	E542K	E453K					OG	1	3	breast
TCGA.AO.A0JF.01	PIK3CA	E545K	E453K					OG	0	2	breast
TCGA.AO.A1KR.01	PIK3CA	H1047R	M1004I					OG	1	3	breast
TCGA.B6.A0IP.01	PIK3CA	R88Q	H1047R					OG	0	2	breast
TCGA.B6.A0RG.01	PIK3CA	H1047R						OG	1	2	breast
TCGA.B6.A0RH.01	PIK3CA	E545K						OG	1	2	breast
TCGA.B6.A0RO.01	PIK3CA	H1047R	P539R					OG	0	2	breast
TCGA.B6.A1KI.01	PIK3CA	Q546P						OG	1	2	breast
TCGA.BH.A0B6.01	PIK3CA	E453K	E81K					OG	0	2	breast
TCGA.BH.A0BJ.01	PIK3CA	N345K						OG	1	2	breast
TCGA.BH.A0DL.01	PIK3CA	H1047R						OG	1	2	breast
TCGA.BH.A0GY.01	PIK3CA	H1047R						OG	1	2	breast
TCGA.BH.A0W7.01	PIK3CA	H1047R	E726K					OG	0	2	breast
TCGA.BH.A18F.01	PIK3CA	H1047R	Q546K					OG	1	3	breast
TCGA.BH.A202.01	PIK3CA	H1047R	E365V					OG	0	2	breast
TCGA.BH.A42T.01	PIK3CA	H1047R						OG	1	2	breast
TCGA.C8.A12L.01	PIK3CA	H1047R						OG	1	2	breast
TCGA.C8.A12Y.01	PIK3CA	H1047R						OG	1	2	breast
TCGA.C8.A131.01	PIK3CA	H1047R	R108H					OG	0	2	breast
TCGA.C8.A1HF.01	PIK3CA	H1047R						OG	1	2	breast
TCGA.D8.A1J8.01	PIK3CA	E545K						OG	1	2	breast
TCGA.D8.A1JD.01	PIK3CA	E545K	E726K	M1004I				OG	0	3	breast
TCGA.D8.A1JS.01	PIK3CA	H1047R	V344M					OG	0	2	breast
TCGA.D8.A1Y1.01	PIK3CA	E542K						OG	1	2	breast
TCGA.E2.A10C.01	PIK3CA	E545K						OG	1	2	breast
TCGA.E2.A10F.01	PIK3CA	H1047R	E726K					OG	0	2	breast
TCGA.E2.A1IN.01	PIK3CA	E542K	C901F					OG	0	2	breast
TCGA.E9.A1RE.01	PIK3CA	P104L						OG	1	2	breast
TCGA.E9.A226.01	PIK3CA	N345K						OG	1	2	breast
TCGA.EW.A1J5.01	PIK3CA	E545K	E726K					OG	0	2	breast
TCGA.EW.A1PE.01	PIK3CA	Q546K	T1025A					OG	0	2	breast
TCGA.GM.A2D9.01	PIK3CA	H1047R	E453K					OG	0	2	breast
TCGA.GM.A2DH.01	PIK3CA	Q546R	G1007R					OG	1	3	breast
TCGA.JL.A3YX.01	PIK3CA	E542K	E726K					OG	1	3	breast
TCGA.LQ.A4E4.01	PIK3CA	H1047R	E542G					OG	0	2	breast
TCGA.05.4397.01	PIK3CA	E545K						OG	1	2	lung
TCGA.06.6391.01	PIK3CA	R88Q						OG	1	1	brain
TCGA.12.5301.01	PIK3CA	R88Q	R108H					OG	0	2	brain
TCGA.16.1048.01	PIK3CA	G118D						OG	1	1	brain
TCGA.18.3407.01	PIK3CA	C420R						OG	1	2	lung
TCGA.18.5595.01	PIK3CA	E545K	E726K					OG	1	3	lung
TCGA.21.1071.01	PIK3CA	E545K						OG	1	2	lung
TCGA.21.5782.01	PIK3CA	H1047R						OG	1	2	lung
TCGA.22.4613.01	PIK3CA	E545K						OG	1	2	lung
TCGA.22.5473.01	PIK3CA	E542K						OG	1	2	lung
TCGA.22.5491.01	PIK3CA	E545K						OG	1	2	lung
TCGA.33.A4WN.01	PIK3CA	E542K						OG	1	2	lung
TCGA.34.5232.01	PIK3CA	R38L						OG	1	2	lung
TCGA.34.8454.01	PIK3CA	E545Q						OG	1	2	lung
TCGA.37.5819.01	PIK3CA	G106V						OG	1	2	lung
TCGA.43.8115.01	PIK3CA	H1047R						OG	1	2	lung
TCGA.50.6592.01	PIK3CA	K111N						OG	1	2	lung
TCGA.51.4079.01	PIK3CA	E545K						OG	1	2	lung
TCGA.52.7810.01	PIK3CA	E545K						OG	1	2	lung
TCGA.60.2721.01	PIK3CA	E542K	G1049R					OG	1	3	lung
TCGA.60.2726.01	PIK3CA	E542K						OG	1	2	lung
TCGA.64.1677.01	PIK3CA	E545K						OG	1	2	lung
TCGA.66.2766.01	PIK3CA	E545K						OG	1	2	lung
TCGA.77.8145.01	PIK3CA	E542K						OG	1	2	lung
TCGA.77.A5G6.01	PIK3CA	H1047R						OG	1	2	lung
TCGA.85.6798.01	PIK3CA	E542K						OG	1	2	lung
TCGA.90.7769.01	PIK3CA	H1047R						OG	1	2	lung
TCGA.92.8065.01	PIK3CA	E542K						OG	1	2	lung
TCGA.A5.A0GP.01	PIK3CA	R88Q	G118D					OG	0	2	uterus
TCGA.A5.A0R6.01	PIK3CA	M1043V	C378Y					OG	0	2	uterus
TCGA.A5.A0VP.01	PIK3CA	R88Q	E542V					OG	0	2	uterus
TCGA.AA.3837.01	PIK3CA	R88Q	N345K					OG	0	2	bowel
TCGA.AA.3848.01	PIK3CA	R88Q	D350G					OG	0	2	bowel
TCGA.AA.3852.01	PIK3CA	E81K	G106R					OG	0	3	bowel
TCGA.AA.3977.01	PIK3CA	R88Q	M1043I					OG	0	2	bowel
TCGA.AA.A00N.01	PIK3CA	R357Q	Y1021C					OG	0	3	bowel
TCGA.AP.A052.01	PIK3CA	E81K						OG	1	1	uterus
TCGA.AP.A056.01	PIK3CA	R88Q	Y1021C					OG	0	2	uterus
TCGA.AP.A0L9.01	PIK3CA	H1047L						OG	1	1	uterus
TCGA.AP.A0LD.01	PIK3CA	R38H	R108H					OG	0	2	uterus
TCGA.AX.A060.01	PIK3CA	C604R	V344A					OG	0	2	uterus
TCGA.AX.A0J0.01	PIK3CA	R38C	T1025S					OG	0	2	uterus
TCGA.AX.A1CP.01	PIK3CA	H1047R						OG	1	1	uterus
TCGA.B5.A0K2.01	PIK3CA	R93W	C378R					OG	0	2	uterus
TCGA.B5.A0K3.01	PIK3CA	R108H						OG	1	1	uterus
TCGA.B5.A11I.01	PIK3CA	R93Q	M1004I					OG	1	2	uterus
TCGA.B5.A11S.01	PIK3CA	M1043V	G1007R					OG	0	2	uterus
TCGA.B5.A11X.01	PIK3CA	G118D	E39K					OG	0	2	uterus
TCGA.B5.A11Y.01	PIK3CA	V344M	H1047Q					OG	0	3	uterus
TCGA.BG.A0M0.01	PIK3CA	P471L	E365K					OG	0	2	uterus
TCGA.BG.A0MQ.01	PIK3CA	Y1021C	R93Q					OG	0	2	uterus
TCGA.BG.A0VX.01	PIK3CA	R88Q	Q546P					OG	0	2	uterus
TCGA.BG.A0VZ.01	PIK3CA	K111N	N1044K					OG	0	2	uterus
TCGA.BG.A187.01	PIK3CA	C420R	R93Q					OG	0	2	uterus
TCGA.BK.A0C9.01	PIK3CA	E453Q	E542Q					OG	0	2	uterus
TCGA.BR.4371.01	PIK3CA	E545K	H1047R					OG	0	2	eso
TCGA.BR.6452.01	PIK3CA	H1047R	E547K					OG	0	2	eso
TCGA.BR.6706.01	PIK3CA	E545K	E453K					OG	0	2	eso
TCGA.BR.8284.01	PIK3CA	E542K	Q546K					OG	0	2	eso
TCGA.BR.8591.01	PIK3CA	R88Q	C378R					OG	0	2	eso
TCGA.BR.8686.01	PIK3CA	E542K	R88Q					OG	0	2	eso
TCGA.BS.A0TC.01	PIK3CA	R108H	R38C					OG	0	2	uterus
TCGA.BS.A0V6.01	PIK3CA	K111E	D939G					OG	0	2	uterus
TCGA.BS.A0V7.01	PIK3CA	H1047L	N345K					OG	0	2	uterus
TCGA.C5.A1BE.01	PIK3CA	E726K						OG	1	2	cervix
TCGA.C5.A1MH.01	PIK3CA	E545K	E726K					OG	0	2	cervix
TCGA.CN.4723.01	PIK3CA	E545K						OG	1	1	headneck
TCGA.CN.4741.01	PIK3CA	E545K						OG	1	1	headneck
TCGA.CN.5365.01	PIK3CA	E545K						OG	1	1	headneck
TCGA.CN.A498.01	PIK3CA	H1047R						OG	1	1	headneck
TCGA.CN.A49A.01	PIK3CA	Q546R						OG	1	1	headneck
TCGA.CR.5249.01	PIK3CA	E542K						OG	1	1	headneck
TCGA.CR.6471.01	PIK3CA	R88Q	M1043V					OG	0	2	headneck
TCGA.CR.7371.01	PIK3CA	E545K						OG	1	1	headneck
TCGA.CV.5435.01	PIK3CA	E545K						OG	1	1	headneck
TCGA.CV.7261.01	PIK3CA	E365V						OG	1	1	headneck
TCGA.CV.7410.01	PIK3CA	E545K						OG	1	1	headneck
TCGA.CV.7422.01	PIK3CA	E542K						OG	1	1	headneck
TCGA.D1.A15V.01	PIK3CA	Q546R						OG	1	1	uterus
TCGA.D1.A16R.01	PIK3CA	R88Q	C901F					OG	1	2	uterus
TCGA.D1.A17T.01	PIK3CA	R88Q	C901F					OG	0	2	uterus
TCGA.D1.A1NX.01	PIK3CA	H1047L						OG	1	1	uterus
TCGA.D7.5577.01	PIK3CA	R88Q	M1043I					OG	0	2	eso
TCGA.E6.A1LZ.01	PIK3CA	E545K						OG	1	1	uterus
TCGA.EK.A2RD.01	PIK3CA	E542K						OG	1	2	cervix
TCGA.EK.A2RN.01	PIK3CA	E545K	E726K					OG	0	2	cervix
TCGA.F1.6177.01	PIK3CA	R93Q	Q546H					OG	0	2	eso
TCGA.F7.8489.01	PIK3CA	H1047R						OG	1	1	headneck
TCGA.G2.A3VY.01	PIK3CA	E542K						OG	1	2	bladder
TCGA.HU.8608.01	PIK3CA	E365K	N345K					OG	0	2	eso
TCGA.HU.A4GQ.01	PIK3CA	R93W	Y1021H					OG	0	2	eso
TCGA.IC.A6RE.01	PIK3CA	E545K	K111N					OG	0	2	eso
TCGA.IG.A3YA.01	PIK3CA	E545K						OG	1	1	eso
TCGA.IR.A3LF.01	PIK3CA	E542K	G1007R					OG	0	2	cervix
TCGA.IR.A3LI.01	PIK3CA	E545K						OG	1	2	cervix
TCGA.JW.A852.01	PIK3CA	E545K						OG	1	2	cervix
TCGA.LN.A49M.01	PIK3CA	E970K						OG	1	1	eso
TCGA.LN.A4A4.01	PIK3CA	H1047R						OG	1	1	eso
TCGA.LN.A7HW.01	PIK3CA	E545K						OG	1	1	eso
TCGA.LP.A7HU.01	PIK3CA	E545K	E542K					OG	1	3	cervix
TCGA.MY.A5BD.01	PIK3CA	E542K						OG	1	2	cervix
TCGA.MZ.A6I9.01	PIK3CA	E545K						OG	1	1	headneck
TCGA.NC.A5HQ.01	PIK3CA	E545K						OG	1	2	lung
TCGA.P3.A5QF.01	PIK3CA	E545K						OG	1	1	headneck
TCGA.Q1.A5R1.01	PIK3CA	E545K						OG	1	2	cervix
TCGA.UF.A7J9.01	PIK3CA	E545K						OG	1	1	headneck
TCGA.UF.A7JF.01	PIK3CA	E545K						OG	1	1	headneck
TCGA.VQ.A8P2.01	PIK3CA	R88Q	D350N					OG	0	2	eso
TCGA.VR.A8EW.01	PIK3CA	E545K						OG	1	1	eso
TCGA.BH.A1FD.01	PIK3R1	I559T						OG	1	2	breast
TCGA.AP.A059.01	PPP2R1A	R183W	L173M					OG	0	2	uterus
TCGA.D1.A167.01	PPP2R1A	R144C	R258C					OG	0	2	uterus
TCGA.39.5027.01	PTEN	R130Q	D92H					TS	1	3	lung
TCGA.AP.A0LP.01	PTEN	R130G						TS	2	1	uterus
TCGA.B5.A0K2.01	PTEN	R130Q						TS	2	1	uterus
TCGA.D1.A15W.01	PTEN	R130Q	R130G					TS	0	3	uterus
TCGA.FP.7735.01	PTEN	I28S						TS	2	1	eso
TCGA.86.8055.01	PTK2B	M610L	M610I					OG	0	2	lung
TCGA.EE.A2GR.06	PTPN11	T468M	L262F					OG	0	2	skin
TCGA.BH.A0E0.01	RHOA	R5W						OG	1	2	breast
TCGA.D7.6521.01	RHOA	Y42S	D59Y					OG	0	2	eso
TCGA.43.6771.01	RRAS2	Q72L						OG	1	2	lung
TCGA.55.A491.01	RRAS2	Q72L						OG	1	2	lung
TCGA.CW.5591.01	SETD2	W1640C						TS	2	3	kidney
PR.2761	SLIT2	R461C						TS	2	3	prostate
TCGA.49.4490.01	SMAD4	R361H						TS	2	3	lung
TCGA.AA.A00K.01	SMAD4	R361H						TS	2	1	bowel
TCGA.DD.AAE0.01	SMAD4	R361H						TS	2	3	liver
TCGA.FP.7829.01	SMAD4	P356L						TS	2	1	eso
TCGA.IB.7891.01	SMAD4	L109Q						TS	2	3	pancreas
TCGA.KK.A59X.01	SMAD4	D351Y	D355V					TS	1	3	prostate
TCGA.VR.A8EQ.01	SMAD4	P356S						TS	2	1	eso
TCGA.C5.A1MI.01	SMARCA4	R973W						TS	2	3	cervix
TCGA.D8.A1JK.01	STAT3	F384Y						OG	1	2	breast
TCGA.55.1596.01	STK11	S216F	G242W					TS	1	3	lung
TCGA.05.4398.01	TP53	G105D						TS	2	3	lung
TCGA.16.0846.01	TP53	H179Y						TS	2	1	brain
TCGA.32.2491.01	TP53	C238F	I195N					TS	1	2	brain
TCGA.33.4583.01	TP53	R249W	R158L					TS	1	3	lung
TCGA.34.5240.01	TP53	G245S						TS	2	3	lung
TCGA.44.3396.01	TP53	E286G						TS	2	3	lung
TCGA.55.8620.01	TP53	R280G						TS	2	3	lung
TCGA.55.A48Z.01	TP53	R337C						TS	2	3	lung
TCGA.60.2722.01	TP53	H179R						TS	2	3	lung
TCGA.77.8148.01	TP53	V173L	C141Y					TS	1	3	lung
TCGA.77.A5G3.01	TP53	G245C	R248L					TS	1	3	lung
TCGA.AG.3609.01	TP53	R282W						TS	2	1	bowel
TCGA.CJ.5677.01	TP53	N239S	D281Y					TS	1	3	kidney
TCGA.CN.4737.01	TP53	H168L						TS	2	1	headneck
TCGA.CN.5367.01	TP53	R273C	A161T					TS	1	2	headneck
TCGA.CN.6023.01	TP53	G245S						TS	2	1	headneck
TCGA.CN.6992.01	TP53	G245D	R249M					TS	0	3	headneck
TCGA.CR.7399.01	TP53	P278S	R213L					TS	1	2	headneck
TCGA.CV.A6K2.01	TP53	M246I						TS	2	1	headneck
TCGA.D7.6521.01	TP53	C135Y						TS	2	1	eso
TCGA.EE.A3AA.06	TP53	P151S	P151L					TS	1	3	skin
TCGA.FP.A9TM.01	TP53	R248W	H179R					TS	1	2	eso
TCGA.FW.A3R5.06	TP53	P152L	P191L					TS	1	3	skin
TCGA.GF.A6C8.06	TP53	P278S						TS	2	3	skin
TCGA.IB.7891.01	TP53	G245V						TS	2	3	pancreas
TCGA.IQ.7630.01	TP53	R248Q	G245S					TS	1	2	headneck
TCGA.L7.A56G.01	TP53	R249W	R249M					TS	0	3	eso
TCGA.MI.A75G.01	TP53	H193R						TS	2	3	liver
X10362	TP53	R110L						TS	2	3	prostate
TCGA.D9.A6EC.06	TP63	E609K						OG	1	2	skin
TCGA.B0.4714.01	VHL	L89H						TS	2	3	kidney
TCGA.B8.4153.01	VHL	L135F						TS	2	3	kidney
TCGA.BP.4162.01	VHL	L89H						TS	2	3	kidney
TCGA.BP.4349.01	VHL	G114R						TS	2	3	kidney
TCGA.BP.4759.01	VHL	S65L						TS	2	3	kidney
TCGA.BP.5177.01	VHL	V130D						TS	2	3	kidney
TCGA.CJ.4872.01	VHL	S111N						TS	2	3	kidney
TCGA.CJ.4900.01	VHL	L158Q						TS	2	3	kidney
TCGA.CJ.4920.01	VHL	S65L						TS	2	3	kidney
TCGA.CJ.6032.01	VHL	I151F	I151N					TS	1	3	kidney
TCGA.CZ.4861.01	VHL	L158V						TS	2	3	kidney
TCGA.EU.5904.01	VHL	C162F						TS	2	3	kidney

## Sheet: 1C cases with multiple genes
Supplementary Table 1C cases with multiple genes
Case number	Gene	Var1	Var2	cancer.event	CNV	total	tumor
P.0006660.T01.IM5	PIK3CA	R88Q	Q546H	OG	0	2	breast
P.0006660.T01.IM5	PPP2R1A	R183W	S256F	OG	0	2	breast
TCGA.16.1048.01	EGFR	F254I		OG	1	1	brain
TCGA.16.1048.01	PIK3CA	G118D		OG	1	1	brain
TCGA.55.A48Z.01	EGFR	G719A		OG	1	2	lung
TCGA.55.A48Z.01	TP53	R337C		TS	2	3	lung
TCGA.86.8055.01	EGFR	L858R		OG	1	2	lung
TCGA.86.8055.01	PTK2B	M610L	M610I	OG	0	2	lung
TCGA.B5.A0K2.01	PIK3CA	R93W	C378R	OG	0	2	uterus
TCGA.B5.A0K2.01	PTEN	R130Q		TS	2	1	uterus
TCGA.B5.A0K3.01	KRAS	G12A		OG	1	1	uterus
TCGA.B5.A0K3.01	PIK3CA	R108H		OG	1	1	uterus
TCGA.D1.A167.01	ERBB2	V842I	L755S	OG	0	2	uterus
TCGA.D1.A167.01	PPP2R1A	R144C	R258C	OG	0	2	uterus
TCGA.D7.6521.01	RHOA	Y42S	D59Y	OG	0	2	eso
TCGA.D7.6521.01	TP53	C135Y		TS	2	1	eso
TCGA.IB.7891.01	SMAD4	L109Q		TS	2	3	pancreas
TCGA.IB.7891.01	TP53	G245V		TS	2	3	pancreas

## Sheet: 1D Lollipop selection (fig1C)
Supplementary Table 1D Lollipop selection (fig1C)
Case number	Gene	Var1	Var2	cancer.event	CNV	total	tumor
LUAD.NYU1142.Tumor	EGFR	L858R	T790M	OG	1	3	lung
TCGA.BF.A3DL.01	BRAF	V600E	V600M	OG	0	2	skin
TCGA.FB.A78T.01	KRAS	G12A	G13C	OG	0	2	pancreas
P.0000167.T02.IM3	PIK3CA	E542K	K111E	OG	0	2	breast

## Sheet: 1E Excluded datasets
Supplementary Table 1E Excluded datasets
Ovarian Serous Cystadenocarcinoma (TCGA, Provisional)						Thyroid Carcinoma (TCGA, Provisional)
Case number	Gene	AA_Var1	AA_Var2			Case number	Gene	AA_Var1
TCGA.04.1336.01	ALOX15B	A363V				TCGA.BJ.A0ZA.01	NRAS	Q61R
TCGA.24.2024.01	APC	Q1429R				TCGA.EL.A4KI.01	NRAS	Q61R
TCGA.24.1565.01	BRAF	N581S				TCGA.EM.A2CT.01	NRAS	Q61R
TCGA.24.2290.01	CDKN2C	D64N				TCGA.EM.A3OB.01	NRAS	Q61R
TCGA.24.1562.01	CHEK2	R346H				TCGA.EL.A4K6.01	NRAS	Q61K
TCGA.04.1338.01	CSF1	V135I				TCGA.ET.A25I.01	NRAS	Q61K
TCGA.23.1022.01	CUL5	C188F				TCGA.EL.A3GW.01	NRAS	Q61R
TCGA.13.1501.01	DPP4	A306T				TCGA.BJ.A2N7.01	NRAS	Q61R
TCGA.24.2024.01	DPP4	R310G				TCGA.DJ.A3UT.01	NRAS	Q61R
TCGA.13.0900.01	EGFR	E709Q				TCGA.EL.A3ZH.01	NRAS	Q61R
TCGA.13.0889.01	ERBB2	S310F				TCGA.BJ.A2N8.01	NRAS	Q61R
TCGA.61.2009.01	ETV6	G375R				TCGA.BJ.A3PT.01	NRAS	Q61R
TCGA.25.1316.01	FBXW7	R505C				TCGA.EM.A3OA.01	NRAS	Q61K
TCGA.04.1337.01	FBXW7	R465H				TCGA.BJ.A45F.01	NRAS	Q61R
TCGA.13.0760.01	ING2	W253C				TCGA.EM.A2CN.01	NRAS	Q61R
TCGA.13.0755.01	KMT2C	Y366S				TCGA.DJ.A3UP.01	NRAS	Q61R
TCGA.24.2038.01	KRAS	G12V				TCGA.EM.A3AP.01	NRAS	Q61K
TCGA.25.1316.01	KRAS	G12V				TCGA.EM.A22J.01	NRAS	Q61R
TCGA.61.2016.01	NRAS	Q61R				TCGA.EM.A2CR.01	NRAS	Q61R
TCGA.61.2095.01	NRAS	Q61R				TCGA.BJ.A45G.01	NRAS	Q61R
TCGA.24.1416.01	PIK3CA	H1047R				TCGA.DJ.A1QG.01	NRAS	Q61R
TCGA.13.0800.01	PIK3CA	E545K				TCGA.EM.A22L.01	NRAS	Q61K
TCGA.24.1616.01	PPP2R1A	W257C				TCGA.EL.A3T2.01	NRAS	Q61R
TCGA.24.1548.01	PPP2R1A	R260C				TCGA.FY.A3NP.01	NRAS	Q61R
TCGA.09.2053.01	PPP2R1A	T145P				TCGA.EL.A4K2.01	NRAS	Q61R
TCGA.61.2111.01	PPP2R1A	R183W				TCGA.H2.A2K9.01	NRAS	Q61R
TCGA.13.1407.01	PRKCI	R480C				TCGA.J8.A3O0.01	NRAS	Q61R
TCGA.10.0930.01	PTEN	V175L				TCGA.FY.A3R9.01	NRAS	Q61K
TCGA.13.1489.01	RB1	Q702K				TCGA.FY.A3W9.01	NRAS	Q61R
TCGA.09.2051.01	RBBP7	V297L				TCGA.EM.A4G1.01	NRAS	Q61R
TCGA.04.1350.01	RHOA	G17V				TCGA.EM.A22Q.01	NRAS	Q61K
TCGA.24.2262.01	TP53	K132N				TCGA.DJ.A13S.01	NRAS	Q61R
TCGA.61.2003.01	TP53	R175H				TCGA.EM.A4FK.01	NRAS	Q61R
TCGA.25.2396.01	TP53	I195T				TCGA.DJ.A2PP.01	NRAS	Q61R
TCGA.61.2094.01	TP53	L130V				TCGA.EM.A2CQ.01	KRAS	G12V
TCGA.59.2350.01	TP53	Y220C				TCGA.EM.A4FV.01	KRAS	Q61K
TCGA.24.2024.01	TP53	V272M				TCGA.H2.A3RH.01	KRAS	Q61K
TCGA.25.1322.01	TP53	Y205C				TCGA.BJ.A0ZE.01	KRAS	Q61R
TCGA.09.1662.01	TP53	C176Y				TCGA.ET.A39I.01	HRAS	Q61R
TCGA.13.0807.01	TP53	A276P				TCGA.DJ.A13M.01	HRAS	Q61R
TCGA.13.0726.01	TP53	R282W				TCGA.DJ.A2QB.01	HRAS	Q61R
TCGA.23.1122.01	TP53	R175H				TCGA.EL.A3ZR.01	HRAS	Q61R
TCGA.23.1123.01	TP53	C176Y				TCGA.EL.A4JV.01	HRAS	Q61R
TCGA.09.2050.01	TP53	L257Q				TCGA.BJ.A45D.01	HRAS	Q61R
TCGA.61.1919.01	TP53	I195T				TCGA.BJ.A0Z2.01	HRAS	Q61R
TCGA.24.1463.01	TP53	V274D				TCGA.BJ.A18Y.01	HRAS	Q61K
TCGA.25.1633.01	TP53	R175H				TCGA.EM.A2CK.01	HRAS	Q61R
TCGA.13.0924.01	TP53	F270L				TCGA.EM.A22K.01	HRAS	Q61K
TCGA.24.1614.01	TP53	V157F				TCGA.EL.A3CZ.01	HRAS	Q61R
TCGA.13.0910.01	TP53	C275Y				TCGA.E3.A3DZ.01	HRAS	Q61K
TCGA.25.1635.01	TP53	D259Y				TCGA.ET.A2N5.01	HRAS	Q61R
TCGA.13.0893.01	TP53	G245D				TCGA.BJ.A2P4.01	HRAS	Q61R
TCGA.09.0366.01	TP53	K132N				TCGA.BJ.A3F0.01	GNAS	Q227H
TCGA.24.1104.01	TP53	I195T				TCGA.EL.A3GO.01	DICER1	D1810H
TCGA.24.1560.01	TP53	G244C				TCGA.EL.A3D5.01	DICER1	E1813G
TCGA.13.1491.01	TP53	C275Y				TCGA.J8.A3YE.01	BRAF	V600E
TCGA.13.1481.01	TP53	P177R				TCGA.EL.A3T7.01	BRAF	V600E
TCGA.25.1632.01	TP53	R248G				TCGA.ET.A3BT.01	BRAF	V600E
TCGA.24.2288.01	TP53	P250L				TCGA.IM.A3ED.01	BRAF	V600E
TCGA.24.1567.01	TP53	R282W				TCGA.DJ.A3UN.01	BRAF	V600E
TCGA.25.1321.01	TP53	R273C				TCGA.EM.A2P1.06	BRAF	V600E
TCGA.24.1105.01	TP53	V157F				TCGA.FY.A3R8.01	BRAF	V600E
TCGA.13.1404.01	TP53	C176Y				TCGA.EM.A3FO.01	BRAF	V600E
TCGA.36.1568.01	TP53	G245S				TCGA.L6.A4ET.01	BRAF	V600E
TCGA.24.2290.01	TP53	V274G				TCGA.EM.A4FV.01	BRAF	V600E
TCGA.23.1118.01	TP53	P151S				TCGA.EM.A22M.01	BRAF	V600E
TCGA.24.2261.01	TP53	Y163C				TCGA.BJ.A4O9.01	BRAF	V600E
TCGA.61.2102.01	TP53	G266R				TCGA.EL.A3ZT.01	BRAF	V600E
TCGA.04.1332.01	TP53	R181P				TCGA.H2.A3RI.01	BRAF	V600E
TCGA.09.2053.01	TP53	Y163H				TCGA.J8.A3NZ.01	BRAF	V600E
TCGA.13.1411.01	TP53	C277F				TCGA.DJ.A13U.01	BRAF	V600E
TCGA.36.1571.01	TP53	R337C				TCGA.EM.A22O.01	BRAF	V600E
TCGA.24.1555.01	TP53	H179Q				TCGA.EL.A4K0.01	BRAF	V600E
TCGA.24.1558.01	TP53	R273H				TCGA.DJ.A3UU.01	BRAF	V600E
TCGA.13.2060.01	TP53	H179R				TCGA.ET.A3BU.01	BRAF	V600E
TCGA.13.0762.01	TP53	H193R				TCGA.EL.A3GP.01	BRAF	V600E
TCGA.09.2045.01	TP53	H179R				TCGA.ET.A25J.01	BRAF	V600E
TCGA.04.1350.01	TP53	H179R				TCGA.DJ.A2PW.01	BRAF	V600E
TCGA.24.1416.01	TP53	R282W				TCGA.E3.A3E3.01	BRAF	V600E
TCGA.13.1504.01	TP53	I251S				TCGA.DJ.A1QM.01	BRAF	V600E
TCGA.13.1512.01	TP53	R273L				TCGA.EM.A2P0.01	BRAF	V600E
TCGA.20.0991.01	TP53	S241F				TCGA.FY.A3BL.01	BRAF	V600E
TCGA.04.1349.01	TP53	S241F				TCGA.DJ.A13O.01	BRAF	V600E
TCGA.25.1623.01	TP53	R282W				TCGA.DJ.A3UX.01	BRAF	V600E
TCGA.04.1347.01	TP53	S215R				TCGA.ET.A25G.01	BRAF	V600E
TCGA.59.2363.01	TP53	Y220C				TCGA.DJ.A3UM.01	BRAF	V600E
TCGA.04.1361.01	TP53	Y234C				TCGA.DJ.A2QA.01	BRAF	V600E
TCGA.10.0934.01	TP53	R248Q	R273H			TCGA.EL.A3GX.01	BRAF	V600E
TCGA.24.2281.01	TP53	R175H				TCGA.EL.A3H7.01	BRAF	V600E
TCGA.13.0800.01	TP53	K132M				TCGA.EL.A3MW.01	BRAF	V600E
TCGA.10.0926.01	TP53	Y163C				TCGA.EL.A3GU.01	BRAF	V600E
TCGA.24.1616.01	TP53	Y236C				TCGA.DJ.A2Q6.01	BRAF	V600E
TCGA.13.0891.01	TP53	Y220C				TCGA.EL.A3T1.01	BRAF	V600E
TCGA.61.1736.01	TP53	G245R				TCGA.EM.A4FM.01	BRAF	V600E
TCGA.24.1425.01	TP53	Y234C				TCGA.EM.A1CT.01	BRAF	V600E
TCGA.13.0904.01	TP53	G279E				TCGA.EL.A3T8.01	BRAF	V600E
TCGA.13.0720.01	TP53	A159V				TCGA.ET.A25K.01	BRAF	V600E
TCGA.61.2113.01	TP53	G266V				TCGA.E3.A3E2.01	BRAF	V600E
TCGA.24.1435.01	TP53	V216M				TCGA.DJ.A3UO.01	BRAF	V600E
TCGA.30.1853.01	TP53	G245D				TCGA.EL.A3GZ.01	BRAF	V600E
TCGA.04.1336.01	TP53	R248W				TCGA.FY.A40K.01	BRAF	V600E
TCGA.24.1419.01	TP53	R248Q				TCGA.ET.A3DO.01	BRAF	V600E
TCGA.13.1496.01	TP53	R248Q				TCGA.ET.A39M.01	BRAF	V600E
TCGA.09.2049.01	TP53	G245S				TCGA.EL.A3N2.01	BRAF	V600E
TCGA.59.2348.01	TP53	R273C				TCGA.ET.A3BS.01	BRAF	V600E
TCGA.24.1544.01	TP53	C176F				TCGA.DJ.A13L.01	BRAF	V600E
TCGA.57.1584.01	TP53	C176Y				TCGA.EL.A3T3.01	BRAF	V600E
TCGA.59.2352.01	TP53	G266V				TCGA.KS.A4IB.01	BRAF	V600E
TCGA.13.0730.01	TP53	H178N				TCGA.EL.A3CW.01	BRAF	V600E
TCGA.57.1582.01	TP53	Y236C				TCGA.EL.A4KG.01	BRAF	V600E
TCGA.04.1364.01	TP53	V216G				TCGA.EM.A2P1.01	BRAF	V600E
TCGA.23.1030.01	TP53	R175H				TCGA.IM.A3U3.01	BRAF	V600E
TCGA.13.0760.01	TP53	L265P				TCGA.EL.A3N3.01	BRAF	V600E
TCGA.09.1665.01	TP53	D259Y				TCGA.DJ.A2Q9.01	BRAF	V600E
TCGA.04.1542.01	TP53	R273H				TCGA.EL.A3CM.01	BRAF	V600E
TCGA.25.1630.01	TP53	V173L				TCGA.DJ.A3UW.01	BRAF	V600E
TCGA.25.1318.01	TP53	R175H				TCGA.FK.A3SB.01	BRAF	V600E
TCGA.13.1482.01	TP53	R280I				TCGA.EL.A3D6.01	BRAF	V600E
TCGA.24.1424.01	TP53	I195T				TCGA.EL.A4JW.01	BRAF	V600E
TCGA.61.2111.01	TP53	G244C				TCGA.FE.A236.01	BRAF	V600E
TCGA.09.0369.01	TP53	H193R				TCGA.KS.A4I5.01	BRAF	V600E
TCGA.24.0982.01	TP53	R248W				TCGA.ET.A3BQ.01	BRAF	V600E
TCGA.25.1326.01	TP53	E286K				TCGA.EM.A3O3.01	BRAF	V600E
TCGA.04.1338.01	TP53	G245S				TCGA.H2.A26U.01	BRAF	V600E
TCGA.13.1487.01	TP53	M237K				TCGA.FY.A3NN.01	BRAF	V600E
TCGA.24.0979.01	TP53	R248Q				TCGA.DJ.A1QO.01	BRAF	V600E
TCGA.04.1337.01	TP53	C135R				TCGA.FY.A3RA.01	BRAF	V600E
TCGA.13.0906.01	TP53	F134V				TCGA.BJ.A0Z3.01	BRAF	V600E
TCGA.10.0937.01	TP53	R282W				TCGA.BJ.A45I.01	BRAF	V600E
TCGA.31.1959.01	TP53	C238F				TCGA.EM.A3O8.01	BRAF	K601E
TCGA.24.0966.01	TP53	G245V				TCGA.DJ.A1QE.01	BRAF	V600E
TCGA.04.1367.01	TP53	S241F				TCGA.EM.A3FM.01	BRAF	V600E
TCGA.24.1428.01	TP53	I195N				TCGA.IM.A3EB.01	BRAF	V600E
TCGA.31.1950.01	TP53	I195T				TCGA.DJ.A3VB.01	BRAF	V600E
TCGA.23.1022.01	TP53	K164E				TCGA.FE.A3PC.01	BRAF	V600E
TCGA.25.2392.01	TP53	R273C				TCGA.KS.A41J.01	BRAF	V600E
TCGA.25.1626.01	TP53	G245V				TCGA.FE.A23A.01	BRAF	V600E
TCGA.13.0919.01	TP53	V157F				TCGA.E8.A437.01	BRAF	V600E
TCGA.25.2409.01	TP53	R248W				TCGA.FY.A4B3.01	BRAF	V600E
TCGA.24.2260.01	TP53	R248Q				TCGA.EL.A3MZ.01	BRAF	V600E
TCGA.25.2404.01	TP53	H214R				TCGA.BJ.A18Z.01	BRAF	V600E
TCGA.25.2401.01	TP53	L194R				TCGA.ET.A39O.01	BRAF	V600E
TCGA.24.1552.01	TP53	P278H				TCGA.EL.A3GQ.01	BRAF	V600E
TCGA.24.1553.01	TP53	Y220C				TCGA.EM.A1CU.01	BRAF	V600E
TCGA.23.2077.01	TP53	R175H				TCGA.FE.A237.01	BRAF	V600E
TCGA.61.2009.01	TP53	V157F				TCGA.FE.A22Z.01	BRAF	V600E
TCGA.61.1998.01	TP53	S215R				TCGA.DJ.A2PU.01	BRAF	V600E
TCGA.25.1625.01	TP53	V216M				TCGA.DJ.A2Q3.01	BRAF	V600E
TCGA.25.1317.01	TP53	G245C				TCGA.ET.A3BO.01	BRAF	V600E
TCGA.61.1995.01	TP53	C238Y				TCGA.E3.A3E1.01	BRAF	V600E
TCGA.13.0913.01	TP53	P278R				TCGA.ET.A25R.01	BRAF	V600E
TCGA.23.1110.01	TP53	C176Y				TCGA.FE.A231.01	BRAF	V600E
TCGA.24.1551.01	TP53	R248W				TCGA.DJ.A13X.01	BRAF	V600E
TCGA.24.1426.01	TP53	R273C				TCGA.GE.A2C6.01	BRAF	V600E
TCGA.13.0724.01	TP53	V157F				TCGA.DJ.A1QI.01	BRAF	V600E
TCGA.24.1466.01	TP53	R249G				TCGA.EM.A2OZ.01	BRAF	V600E
TCGA.25.1319.01	TP53	Y220C				TCGA.EM.A3AK.01	BRAF	V600E
TCGA.61.2000.01	TP53	K132E				TCGA.DO.A1K0.01	BRAF	V600E
TCGA.13.0889.01	TP53	R273C				TCGA.BJ.A2NA.01	BRAF	V600E
TCGA.25.2399.01	TP53	R175H				TCGA.BJ.A0ZH.01	BRAF	V600E
TCGA.24.1422.01	TP53	R248W				TCGA.EM.A1CV.01	BRAF	V600E
TCGA.30.1891.01	TP53	L194R				TCGA.EL.A3CL.01	BRAF	V600E
TCGA.13.0714.01	TP53	S127F				TCGA.EM.A3AR.01	BRAF	V600E
TCGA.24.1563.01	TP53	I195T				TCGA.KS.A4I9.01	BRAF	V600E
TCGA.61.2110.01	TP53	S127Y				TCGA.FE.A233.01	BRAF	V600E
TCGA.04.1530.01	TP53	R273H				TCGA.E8.A418.01	BRAF	V600E
TCGA.23.1032.01	TP53	R248Q				TCGA.BJ.A28R.01	BRAF	V600E
TCGA.13.1412.01	TP53	M237I				TCGA.EL.A3ZQ.01	BRAF	V600E
TCGA.24.1545.01	TP53	S241Y				TCGA.MK.A4N7.01	BRAF	V600E
TCGA.29.2427.01	TP53	G244D				TCGA.BJ.A0ZB.01	BRAF	V600E
TCGA.23.2081.01	TP53	G262V				TCGA.EM.A2OX.01	BRAF	V600E
TCGA.13.1495.01	TP53	I195F				TCGA.E8.A436.01	BRAF	V600E
TCGA.13.1499.01	TP53	R273C	R248Q			TCGA.ET.A39K.01	BRAF	V600E
TCGA.13.0886.01	TP53	V272M				TCGA.FE.A230.01	BRAF	V600E
TCGA.13.0795.01	TP53	C135Y				TCGA.EL.A3CN.01	BRAF	V600E
TCGA.61.1728.01	TP53	Y220C				TCGA.EL.A3H8.01	BRAF	V600E
TCGA.24.2254.01	TP53	S241F				TCGA.DJ.A1QH.01	BRAF	V600E
TCGA.61.2104.01	TP53	Y163N				TCGA.DJ.A13T.01	BRAF	V600E
TCGA.24.0968.01	TP53	H193R				TCGA.EL.A4JX.01	BRAF	V600E
TCGA.57.1993.01	TP53	R248Q				TCGA.ET.A3DT.01	BRAF	V600E
TCGA.13.0894.01	TP53	H193Y				TCGA.ET.A3DP.01	BRAF	V600E
TCGA.24.1548.01	TP53	Y220C				TCGA.BJ.A4O8.01	BRAF	V600E
TCGA.36.1578.01	TP53	R273H				TCGA.DJ.A4UW.01	BRAF	V600E
TCGA.36.1575.01	TP53	R273H				TCGA.ET.A25O.01	BRAF	V600E
TCGA.20.0987.01	TP53	G105R				TCGA.EL.A3H5.01	BRAF	V600E
TCGA.61.2092.01	TP53	D208V				TCGA.EL.A4KH.01	BRAF	V600E
TCGA.04.1348.01	TP53	G266R				TCGA.DO.A2HM.01	BRAF	V600E
TCGA.25.1315.01	TP53	R273H				TCGA.DJ.A2PR.01	BRAF	V600E
TCGA.04.1346.01	TP53	H179R				TCGA.DJ.A2PS.01	BRAF	V600E
TCGA.23.1021.01	TP53	A159V				TCGA.FE.A232.01	BRAF	V600E
TCGA.13.0761.01	TP53	R273H				TCGA.DJ.A2Q7.01	BRAF	V600E
TCGA.13.1494.01	TP53	G105C				TCGA.DJ.A2Q4.01	BRAF	V600E
TCGA.23.1028.01	TP53	P250L				TCGA.MK.A4N6.01	BRAF	V600E
TCGA.13.0804.01	TP53	R273H				TCGA.ET.A3DU.01	BRAF	V600E
TCGA.13.0791.01	TP53	R273L				TCGA.FY.A3I4.01	BRAF	V600E
TCGA.36.1580.01	TP53	R273C				TCGA.EM.A22I.01	BRAF	V600E
TCGA.13.0903.01	TP53	Y205C				TCGA.E8.A413.01	BRAF	V600E
TCGA.24.2019.01	TP53	I232N				TCGA.EL.A3CR.01	BRAF	V600E
TCGA.13.0900.01	TP53	R273H				TCGA.DJ.A1QN.01	BRAF	V600E
TCGA.13.0905.01	TP53	R273P				TCGA.L6.A4EP.01	BRAF	V600E
TCGA.25.1627.01	TP53	Y220C				TCGA.E3.A3DY.01	BRAF	V600E
TCGA.24.1469.01	TP53	I195T				TCGA.DJ.A3UY.01	BRAF	V600E
TCGA.24.1464.01	TP53	N239S				TCGA.EM.A22P.01	BRAF	V600E
TCGA.13.1484.01	TP53	Y234N				TCGA.DJ.A13P.01	BRAF	V600E
TCGA.13.1482.01	TRIM24	K1002N				TCGA.DJ.A2QC.01	BRAF	V600E
TCGA.13.1494.01	VIM	Q160K				TCGA.EL.A3CV.01	BRAF	V600E
						TCGA.ET.A2N4.01	BRAF	V600E
						TCGA.FY.A3R7.01	BRAF	V600E
						TCGA.EL.A3H4.01	BRAF	V600E
						TCGA.DJ.A2PV.01	BRAF	V600E
						TCGA.DJ.A2PQ.01	BRAF	V600E
						TCGA.FE.A234.01	BRAF	V600E
						TCGA.ET.A39S.01	BRAF	V600E
						TCGA.ET.A39J.01	BRAF	V600E
						TCGA.DJ.A2Q5.01	BRAF	V600E
						TCGA.EM.A3O7.01	BRAF	V600E
						TCGA.FK.A3SH.01	BRAF	V600E
						TCGA.BJ.A45J.01	BRAF	V600E
						TCGA.DE.A0XZ.01	BRAF	V600E
						TCGA.EL.A4K4.01	BRAF	V600E
						TCGA.DJ.A1QF.01	BRAF	V600E
						TCGA.EL.A3CS.01	BRAF	V600E
						TCGA.ET.A3BW.01	BRAF	V600E
						TCGA.ET.A2N0.01	BRAF	V600E
						TCGA.DJ.A2PY.01	BRAF	V600E
						TCGA.ET.A2MZ.01	BRAF	V600E
						TCGA.DJ.A13V.01	BRAF	V600E
						TCGA.BJ.A3PR.01	BRAF	V600E
						TCGA.DJ.A3V7.01	BRAF	V600E
						TCGA.EL.A3D1.01	BRAF	V600E
						TCGA.EL.A3GS.01	BRAF	V600E
						TCGA.DJ.A3UK.01	BRAF	V600E
						TCGA.ET.A39T.01	BRAF	V600E
						TCGA.DE.A0Y3.01	BRAF	V600E
						TCGA.BJ.A0Z9.01	BRAF	V600E
						TCGA.EL.A3GV.01	BRAF	V600E
						TCGA.E8.A2EA.01	BRAF	V600E
						TCGA.CE.A3ME.01	BRAF	V600E
						TCGA.EM.A4FQ.01	BRAF	V600E
						TCGA.ET.A39P.01	BRAF	V600E
						TCGA.FE.A3PB.01	BRAF	V600E
						TCGA.ET.A3BV.01	BRAF	V600E
						TCGA.E8.A433.01	BRAF	V600E
						TCGA.ET.A3DW.01	BRAF	V600E
						TCGA.IM.A3U2.01	BRAF	V600E
						TCGA.DJ.A4V4.01	BRAF	V600E
						TCGA.EL.A4JZ.01	BRAF	V600E
						TCGA.EL.A3D0.01	BRAF	V600E
						TCGA.EL.A3CP.01	BRAF	V600E
						TCGA.BJ.A3EZ.01	BRAF	V600E
						TCGA.EM.A3FJ.01	BRAF	V600E
						TCGA.DJ.A4UL.01	BRAF	V600E
						TCGA.DJ.A3VJ.01	BRAF	V600E
						TCGA.BJ.A290.01	BRAF	V600E
						TCGA.E8.A415.01	BRAF	V600E
						TCGA.DJ.A2PN.01	BRAF	V600E
						TCGA.DJ.A4V2.01	BRAF	V600E
						TCGA.EL.A3TA.01	BRAF	V600E
						TCGA.BJ.A3PU.01	BRAF	V600E
						TCGA.ET.A3BP.01	BRAF	V600E
						TCGA.MK.A4N9.01	BRAF	V600E
						TCGA.EL.A3GR.01	BRAF	V600E
						TCGA.L6.A4EU.01	BRAF	V600E
						TCGA.DJ.A2PT.01	BRAF	V600E
						TCGA.EM.A4FO.01	BRAF	V600E
						TCGA.EL.A3CU.01	BRAF	V600E
						TCGA.FE.A235.01	BRAF	V600E
						TCGA.EM.A3FK.01	BRAF	V600E
						TCGA.EL.A3MX.01	BRAF	V600E
						TCGA.DJ.A3VF.01	BRAF	V600E
						TCGA.E8.A242.01	BRAF	V600E
						TCGA.H2.A421.01	BRAF	V600E
						TCGA.BJ.A28X.01	BRAF	V600E
						TCGA.ET.A3BX.01	BRAF	V600E
						TCGA.E8.A419.01	BRAF	V600E
						TCGA.FY.A3ON.01	BRAF	V600E
						TCGA.ET.A2MY.01	BRAF	V600E
						TCGA.E8.A44K.01	BRAF	V600E
						TCGA.J8.A3YH.06	BRAF	V600E
						TCGA.DJ.A3VE.01	BRAF	V600E
						TCGA.DJ.A3UQ.01	BRAF	V600E
						TCGA.E3.A3E5.01	BRAF	V600E
						TCGA.EL.A3CT.01	BRAF	V600E
						TCGA.EM.A2P3.01	BRAF	V600E
						TCGA.DJ.A2PO.01	BRAF	V600E
						TCGA.DJ.A3UR.01	BRAF	V600E
						TCGA.EL.A3T6.01	BRAF	V600E
						TCGA.DJ.A1QQ.01	BRAF	V600E
						TCGA.EL.A3GY.01	BRAF	V600E
						TCGA.EL.A3MY.01	BRAF	V600E
						TCGA.DJ.A2PZ.01	BRAF	V600E
						TCGA.DJ.A1QD.01	BRAF	V600E
						TCGA.DJ.A3VA.01	BRAF	V600E
						TCGA.E8.A418.01	AKT1	E17K
						TCGA.DJ.A3VJ.01	AKT1	E17K
