# Supplementary material for: Oncogenic composite mutations can be predicted by co‐mutations and their chromosomal location
Source: Mol Oncol. 2024 May 16;18(10):2407–22. doi: 10.1002/1878-0261.13636 (PMC11459034; doi:10.1002/1878-0261.13636)
Supplement: Supplementary file 3 — Table S2. Performance of the RF model. [file MOL2-18-2407-s002.xlsx]

## Sheet: 2A performance Random Forest
Supplementary Table 2A Performance Random Forest model for composite mutation KRAS, BRAF, EGFR, PIK3CA
Performance metric	KRAS	0	BRAF	0	EGFR	0	PIK3CA	0
accuracy	0.807692		0.857143		0.571429		0.727273
balanced accuracy	0.825		0.857143		0.606061		0.732185
precision	0.692308	0.923077	0.857143	0.857143	0.285714	0.857143	0.654546	0.8
recall	0.9	0.75	0.857143	0.857143	0.666667	0.545454	0.765957	0.698413

## Sheet: 2B Probability values RF
Supplementary Table 2B Probability values of Random forest
Sample		complementary model		chromosomal location model
	Compound mutation present	0	BRAF	0	BRAF
TCGA.DA.A3F8.06	Yes	0.0916667	0.908333	0.164833	0.835167		r=	0.657039
TCGA.ER.A3PL.06	Yes	0.122778	0.877222	0.1265	0.8735		p<	0.0001
TCGA.EE.A2M8.06	Yes	0.125	0.875	0.164833	0.835167
TCGA.EE.A29H.06	Yes	0.185702	0.814298	0.177895	0.822105
TCGA.EE.A3AB.06	Yes	0.231667	0.768333	0.132333	0.867667
TCGA.D3.A3C3.06	Yes	0.258202	0.741798	0.271593	0.728407
TCGA.D3.A1QA.06	Yes	0.266522	0.733478	0.288769	0.711231
TCGA.ER.A193.06	Yes	0.269167	0.730833	0.578706	0.421294
TCGA.EE.A183.06	Yes	0.291167	0.708833	0.418958	0.581042
TCGA.ER.A19E.06	Yes	0.315	0.685	0.318259	0.681741
TCGA.FS.A1ZF.06	Yes	0.400833	0.599167	0.664303	0.335697
TCGA.ER.A19K.01	Yes	0.408397	0.591603	0.639011	0.36099
TCGA.EE.A3JD.06	Yes	0.409167	0.590833	0.684556	0.315444
TCGA.FS.A4F5.06	Yes	0.475	0.525	0.698626	0.301374
TCGA.DA.A1I7.06	Yes	0.565684	0.434316	0.651213	0.348787
TCGA.BF.A5EP.01	Yes	0.571264	0.428736	0.249256	0.750744
TCGA.EB.A24D.01	Yes	0.589842	0.410158	0.424032	0.575967
TCGA.D3.A2J8.06	Yes	0.756854	0.243146	0.538223	0.461777
TCGA.BF.AAP4.01	Yes	0.813923	0.186077	0.651213	0.348787
TCGA.YD.A9TB.06	Yes	0.813923	0.186077	0.651213	0.348787
TCGA.FS.A4F2.06	Yes	0.813923	0.186077	0.651213	0.348787
TCGA.DA.A3F2.06	Yes	0.813923	0.186077	0.651213	0.348787
TCGA.D9.A4Z6.06	Yes	0.813923	0.186077	0.651213	0.348787
TCGA.EB.A3XD.01	Yes	0.813923	0.186077	0.651213	0.348787
TCGA.ER.A19A.06	Yes	0.853357	0.146643	0.716058	0.283942
TCGA.FR.A8YE.06	Yes	0.932417	0.0675834	0.651213	0.348787
TCGA.EB.A6R0.01	Yes	0.938669	0.0613309	0.651213	0.348787
TCGA.D3.A3C6.06	Yes	0.968364	0.0316357	0.651213	0.348787
Sample		complementary model		chromosomal location model
		0	EGFR	0	EGFR
TCGA.06.0876.01	Yes	0.156673	0.843327	0.479111	0.520889
TCGA.22.5492.01	Yes	0.190884	0.809116	0.532043	0.467957
TCGA.93.A4JP.01	Yes	0.190884	0.809116	0.532043	0.467957
TCGA.77.6843.01	Yes	0.190884	0.809116	0.532043	0.467957
TCGA.44.A4SU.01	Yes	0.190884	0.809116	0.532043	0.467957
TCGA.50.6591.01	Yes	0.190884	0.809116	0.532043	0.467957
TCGA.MP.A4T9.01	Yes	0.190884	0.809116	0.532043	0.467957
TCGA.06.2563.01	Yes	0.190884	0.809116	0.532043	0.467957
TCGA.14.1829.01	Yes	0.195623	0.804377	0.532043	0.467957
TCGA.02.0440.01	Yes	0.203572	0.796428	0.532043	0.467957
TCGA.06.0171.01	Yes	0.203572	0.796428	0.532043	0.467957
TCGA.05.5423.01	Yes	0.244673	0.755327	0.532043	0.467957
TCGA.55.A48Z.01	Yes	0.267764	0.732236	0.170381	0.829619
TCGA.06.2557.01	Yes	0.314405	0.685595	0.214639	0.785361
TCGA.NK.A5CR.01	Yes	0.316509	0.683491	0.660362	0.339639
TCGA.93.A4JN.01	Yes	0.373309	0.626691	0.532043	0.467957
TCGA.55.5899.01	Yes	0.411309	0.58869	0.532043	0.467957
TCGA.70.6722.01	Yes	0.429167	0.570833	0.170381	0.829619
TCGA.81.5911.01	Yes	0.434582	0.565418	0.532043	0.467957
TCGA.QG.A5YW.01	Yes	0.439248	0.560752	0.532043	0.467957
TCGA.WS.AB45.01	Yes	0.439248	0.560752	0.532043	0.467957
TCGA.02.0333.01	Yes	0.439248	0.560752	0.532043	0.467957
TCGA.06.0149.01	Yes	0.439248	0.560752	0.532043	0.467957
TCGA.08.0520.01	Yes	0.439248	0.560752	0.532043	0.467957
TCGA.D5.6924.01	Yes	0.439248	0.560752	0.532043	0.467957
TCGA.12.0769.01	Yes	0.439248	0.560752	0.532043	0.467957
LUAD.RT.S01856.Tumor	Yes	0.439248	0.560752	0.532043	0.467957
TCGA.06.0747.01	Yes	0.439248	0.560752	0.532043	0.467957
TCGA.14.0786.01	Yes	0.439248	0.560752	0.532043	0.467957
TCGA.19.2620.01	Yes	0.439248	0.560752	0.532043	0.467957
TCGA.12.0616.01	Yes	0.451524	0.548476	0.56813	0.43187
TCGA.AA.3811.01	Yes	0.451687	0.548313	0.644812	0.355188
TCGA.32.2632.01	Yes	0.481497	0.518503	0.266781	0.733219
TCGA.85.A4CN.01	Yes	0.543605	0.456395	0.532043	0.467957
TCGA.85.8355.01	Yes	0.609619	0.390381	0.362441	0.637559
TCGA.78.7155.01	Yes	0.612905	0.387095	0.266781	0.733219
LUAD.RT.S01721.Tumor	Yes	0.618238	0.381762	0.266781	0.733219
TCGA.32.1991.01	Yes	0.680288	0.319712	0.532043	0.467957
TCGA.L9.A50W.01	Yes	0.684541	0.315459	0.532043	0.467957
TCGA.94.7943.01	Yes	0.732605	0.267395	0.660362	0.339639
TCGA.A6.A5ZU.01	Yes	0.82974	0.17026	0.532043	0.467957
TCGA.AA.3530.01	Yes	0.996905	0.00309524	0.532043	0.467957
		complementary model		chromosomal location model
		0	KRAS	0	KRAS
TCGA.99.8028.01	Yes	0.0816667	0.918333	0.328061	0.671939
TCGA.2J.AABI.01	Yes	0.09	0.91	0.319269	0.680731
TCGA.MN.A4N5.01	Yes	0.101667	0.898333	0.33617	0.66383
TCGA.IB.7886.01	Yes	0.105	0.895	0.328061	0.671939
TCGA.AG.3999.01	Yes	0.114167	0.885833	0.395849	0.604151
TCGA.06.2561.01	Yes	0.16	0.84	0.30844	0.69156
TCGA.55.7576.01	Yes	0.18	0.82	0.328061	0.671939
TCGA.05.4250.01	Yes	0.185	0.815	0.280112	0.719888
TCGA.D7.8575.01	Yes	0.203333	0.796667	0.328061	0.671939
TCGA.B5.A11W.01	Yes	0.363833	0.636167	0.596775	0.403225
TCGA.AP.A05H.01	Yes	0.505	0.495	0.551161	0.448839
TCGA.EE.A3J4.06	Yes	0.626321	0.373679	0.596775	0.403225
TCGA.IB.7888.01	Yes	0.64731	0.35269	0.596775	0.403225
TCGA.AP.A0LE.01	Yes	0.678476	0.321524	0.596775	0.403225
TCGA.FB.A78T.01	Yes	0.731476	0.268524	0.60267	0.39733
LUAD.RT.S01721.Tumor	Yes	0.742048	0.257952	0.596775	0.403225
TCGA.MP.A4TJ.01	Yes	0.750464	0.249536	0.596775	0.403225
TCGA.EE.A20F.06	Yes	0.764571	0.235429	0.596775	0.403225
TCGA.2J.AAB1.01	Yes	0.829714	0.170286	0.596775	0.403225
TCGA.NJ.A4YP.01	Yes	0.834048	0.165952	0.596775	0.403225
TCGA.EE.A29B.06	Yes	0.850976	0.149024	0.499788	0.500212
TCGA.92.7341.01	Yes	0.866905	0.133095	0.58373	0.41627
TCGA.15.0742.01	Yes	0.902964	0.0970357	0.596775	0.403225
TCGA.A5.A0R8.01	Yes	0.905048	0.0949524	0.596775	0.403225
TCGA.AG.3728.01	Yes	0.980976	0.0190238	0.596775	0.403225
TCGA.3A.A9IO.01	Yes	0.985048	0.0149524	0.596775	0.403225
		complementary model		chromosomal location model
		0	PIK3CA	0	PIK3CA
TCGA.IQ.A6SG.01	Yes	0.02	0.98	0.117317	0.882683
TCGA.CR.5249.01	Yes	0.02	0.98	0.131481	0.868519
TCGA.CN.4741.01	Yes	0.05	0.95	0.134774	0.865226
TCGA.50.6592.01	Yes	0.0525	0.9475	0.114309	0.885691
TCGA.AN.A0XO.01	Yes	0.055	0.945	0.134774	0.865226
TCGA.CV.7410.01	Yes	0.075	0.925	0.18304	0.81696
TCGA.AO.A1KR.01	Yes	0.0775	0.9225	0.128341	0.871659
TCGA.EA.A556.01	Yes	0.08	0.92	0.117317	0.882683
TCGA.18.5595.01	Yes	0.0825	0.9175	0.216304	0.783697
TCGA.AP.A0LF.01	Yes	0.09	0.91	0.129487	0.870514
TCGA.18.3407.01	Yes	0.09	0.91	0.159169	0.840831
TCGA.CN.5365.01	Yes	0.095	0.905	0.129972	0.870027
TCGA.A5.A0GP.01	Yes	0.109167	0.890833	0.668134	0.331865
TCGA.52.7810.01	Yes	0.115	0.885	0.256432	0.743568
TCGA.A8.A075.01	Yes	0.115333	0.884667	0.628367	0.371633
TCGA.LN.A7HW.01	Yes	0.12	0.88	0.159169	0.840831
TCGA.UF.A7JF.01	Yes	0.1225	0.8775	0.18304	0.81696
TCGA.CN.4723.01	Yes	0.132	0.868	0.149511	0.850489
TCGA.A2.A0D1.01	Yes	0.137833	0.862167	0.648159	0.351841
TCGA.22.4613.01	Yes	0.14	0.86	0.127767	0.872233
TCGA.22.5473.01	Yes	0.14	0.86	0.160099	0.839901
TCGA.IR.A3LI.01	Yes	0.14	0.86	0.118041	0.881959
TCGA.21.1071.01	Yes	0.15	0.85	0.18304	0.81696
TCGA.E9.A3QA.01	Yes	0.150167	0.849833	0.648159	0.351841
TCGA.G2.A3VY.01	Yes	0.158333	0.841667	0.490218	0.509782
TCGA.77.A5G6.01	Yes	0.1625	0.8375	0.222933	0.777067
TCGA.AX.A1CP.01	Yes	0.1625	0.8375	0.108607	0.891393
TCGA.AR.A0U4.01	Yes	0.168667	0.831333	0.615557	0.384443
TCGA.CN.A498.01	Yes	0.17	0.83	0.125245	0.874756
TCGA.BH.A0GY.01	Yes	0.175167	0.824833	0.648159	0.351841
TCGA.85.8049.01	Yes	0.176111	0.823889	0.338632	0.661368
TCGA.A2.A04P.01	Yes	0.181667	0.818333	0.44688	0.55312
TCGA.55.8097.01	Yes	0.185333	0.814667	0.648159	0.351841
TCGA.DK.A3IK.01	Yes	0.189833	0.810167	0.648159	0.351841
TCGA.AC.A3OD.01	Yes	0.19	0.81	0.177519	0.822481
TCGA.C5.A1BE.01	Yes	0.195	0.805	0.134774	0.865226
TCGA.66.2766.01	Yes	0.2095	0.7905	0.31694	0.68306
TCGA.F7.A50G.01	Yes	0.24	0.76	0.212365	0.787635
TCGA.E2.A1IN.01	Yes	0.24	0.76	0.619274	0.380726
TCGA.BR.6452.01	Yes	0.24	0.76	0.355059	0.644941
TCGA.AP.A052.01	Yes	0.2625	0.7375	0.134227	0.865773
TCGA.VQ.A8P2.01	Yes	0.27	0.73	0.364704	0.635296
TCGA.A8.A07G.01	Yes	0.276667	0.723333	0.476237	0.523763
TCGA.AA.A00N.01	Yes	0.285	0.715	0.435888	0.564112
TCGA.CR.7371.01	Yes	0.287	0.713	0.12746	0.87254
TCGA.BG.A0VX.01	Yes	0.300596	0.699404	0.534273	0.465727
TCGA.A5.A0VP.01	Yes	0.303333	0.696667	0.39868	0.60132
TCGA.A2.A04T.01	Yes	0.311167	0.688833	0.272728	0.727272
TCGA.34.2609.01	Yes	0.316571	0.683429	0.656908	0.343092
TCGA.AP.A056.01	Yes	0.322	0.678	0.309891	0.690109
TCGA.D1.A16Y.01	Yes	0.335	0.665	0.468067	0.531933
TCGA.LN.A4A4.01	Yes	0.357	0.643	0.400786	0.599214
TCGA.75.6207.01	Yes	0.364349	0.635652	0.648159	0.351841
TCGA.HU.A4GF.01	Yes	0.377833	0.622167	0.676282	0.323718
TCGA.C8.A12Y.01	Yes	0.399405	0.600595	0.345884	0.654116
TCGA.CV.7235.01	Yes	0.409333	0.590667	0.642734	0.357266
TCGA.BH.A0HY.01	Yes	0.4125	0.5875	0.666213	0.333787
TCGA.GU.A763.01	Yes	0.453182	0.546818	0.648159	0.351841
TCGA.RD.A8N9.01	Yes	0.455556	0.544444	0.489983	0.510017
TCGA.BH.A0W7.01	Yes	0.46906	0.53094	0.576615	0.423384
PRAD.6115397.0.SM.7LGUJ	Yes	0.477841	0.522159	0.648159	0.351841
TCGA.27.2521.01	Yes	0.478571	0.521429	0.484857	0.515143
TCGA.V1.A8MU.01	Yes	0.502615	0.497385	0.446726	0.553274
TCGA.A8.A08O.01	Yes	0.51917	0.48083	0.648159	0.351841
TCGA.B6.A0IP.01	Yes	0.5225	0.4775	0.648159	0.351841
TCGA.MT.A51W.01	Yes	0.531488	0.468512	0.542078	0.457922
TCGA.12.1090.01	Yes	0.53321	0.46679	0.366113	0.633887
TCGA.BS.A0V6.01	Yes	0.538579	0.461421	0.648159	0.351841
MO_1095	Yes	0.544127	0.455873	0.30828	0.69172
TCGA.CQ.5333.01	Yes	0.555972	0.444028	0.450552	0.549448
TCGA.HU.8249.01	Yes	0.566188	0.433812	0.506979	0.493021
TCGA.BT.A20N.01	Yes	0.576389	0.423611	0.629541	0.370459
TCGA.39.5024.01	Yes	0.579905	0.420095	0.667407	0.332593
TCGA.80.5611.01	Yes	0.608061	0.391939	0.658404	0.341596
TCGA.BR.6706.01	Yes	0.646597	0.353403	0.648159	0.351841
TCGA.IR.A3LB.01	Yes	0.659275	0.340725	0.648159	0.351841
LUAD.S01473.Tumor	Yes	0.661333	0.338667	0.42211	0.57789
TCGA.AA.3837.01	Yes	0.692318	0.307682	0.611615	0.388385
TCGA.A5.A0GJ.01	Yes	0.700516	0.299484	0.64054	0.35946
TCGA.MX.A5UG.01	Yes	0.730005	0.269995	0.648159	0.351841
TCGA.KU.A6H7.01	Yes	0.736892	0.263108	0.619274	0.380726
TCGA.A8.A093.01	Yes	0.738376	0.261624	0.575276	0.424724
TCGA.CK.4951.01	Yes	0.756801	0.243199	0.648159	0.351841
TCGA.A2.A0EN.01	Yes	0.764799	0.235201	0.572283	0.427717
TCGA.IN.A6RI.01	Yes	0.773182	0.226818	0.648159	0.351841
TCGA.A8.A095.01	Yes	0.788277	0.211723	0.648159	0.351841
TCGA.BG.A0M0.01	Yes	0.809508	0.190492	0.701073	0.298927
TCGA.19.5951.01	Yes	0.810067	0.189933	0.648159	0.351841
TCGA.D6.A6EO.01	Yes	0.810762	0.189238	0.616615	0.383385
TCGA.AG.4001.01	Yes	0.814659	0.185341	0.648159	0.351841
TCGA.06.0165.01	Yes	0.834019	0.165981	0.648159	0.351841
TCGA.CR.6471.01	Yes	0.845861	0.154139	0.648159	0.351841
TCGA.E2.A10F.01	Yes	0.861782	0.138218	0.669115	0.330885
TCGA.19.A6J4.01	Yes	0.887365	0.112635	0.648159	0.351841
TCGA.AR.A1AV.01	Yes	0.912453	0.0875472	0.648159	0.351841
TCGA.06.0143.01	Yes	0.92573	0.0742703	0.648159	0.351841
TCGA.12.0688.01	Yes	0.935583	0.0644168	0.594691	0.405309
TCGA.BG.A0MK.01	Yes	0.951683	0.0483174	0.648159	0.351841
TCGA.06.0414.01	Yes	0.951742	0.0482579	0.648159	0.351841
TCGA.RD.A8N4.01	Yes	0.951742	0.0482579	0.648159	0.351841
TCGA.AA.3510.01	Yes	0.951742	0.0482579	0.648159	0.351841
TCGA.AG.3906.01	Yes	0.951742	0.0482579	0.648159	0.351841
TCGA.02.0439.01	Yes	0.951742	0.0482579	0.648159	0.351841
LUAD_E01319.Tumor	Yes	0.952396	0.0476036	0.648159	0.351841
TCGA.12.0657.01	Yes	0.96073	0.0392703	0.648159	0.351841
TCGA.CN.4722.01	Yes	0.963592	0.0364076	0.648159	0.351841
TCGA.46.3767.01	Yes	0.963592	0.0364075	0.66084	0.33916
LUAD.RT.S01770.Tumor	Yes	0.964878	0.0351218	0.648159	0.351841
PM119	Yes	0.968571	0.0314286	0.630683	0.369316
TCGA.CV.7180.01	Yes	0.971016	0.0289841	0.648159	0.351841

## Sheet: 2C performance RF randomized
Supplementary Table 2C Area under the curve of random model
percentage randomized %	KRAS	BRAF	EGFR	PIK3CA
10	0.940828	0.806122	0.612245	0.775207
20	0.857988	0.760204	0.59297	0.781488
30	0.899408	0.719388	0.623583	0.792397
40	0.923077	0.77551	0.485261	0.767273
50	0.881657	0.704082	0.45805	0.77124
60	0.893491	0.734694	0.749433	0.756364
70	0.887574	0.704082	0.605442	0.801322
80	0.775148	0.663265	0.575964	0.719008
90	0.721893	0.459184	0.636054	0.70281
100	0.52071	0.586735	0.465986	0.525289
