# Supplementary material for: Oncogenic composite mutations can be predicted by co‐mutations and their chromosomal location
Source: Mol Oncol. 2024 May 16;18(10):2407–22. doi: 10.1002/1878-0261.13636 (PMC11459034; doi:10.1002/1878-0261.13636)
Supplement: Supplementary file 4 — Table S3. In‐house identification of composite mutations in the EGFR gene. [file MOL2-18-2407-s003.xlsx]

## Sheet: Clinical cases
Patient ID	EGFR genetic event 1	EGFR genetic event 2	EGFR genetic event 3	EGFR genetic event 4
Patient 1	c.2573T>G; p.(Leu858Arg)	c.866C>T; p.(Ala289Val)
Patient 2	c.2271G>C; p.(Lys757Asn)	c.2573T>G; p.(Leu858Arg)
Patient 3	c.2235_2249del; p.(Glu746_Ala750del)	c.2369C>T; p.(Thr790Met)
Patient 4	c.2235_2249del; p.(Glu746_Ala750del)	c.2369C>T; p.(Thr790Met)
Patient 5	c.2236_2250del; p.(Glu746_Ala750del)	c.2369C>T; p.(Thr790Met)
Patient 6	c.2236_2250del; p.(Glu746_Ala750del)	c.2369C>T; p.(Thr790Met)
Patient 7	c.2236_2250del; p.(Glu746_Ala750del)	c.2369C>T; p.(Thr790Met)
Patient 8	c.2236_2250del; p.(Glu746_Ala750del)	c.2369C>T; p.(Thr790Met)
Patient 9	c.2237_2251del15; p.E746_A750(T751A)	c.2369C>T; p.(Thr790Met)
Patient 10	c.2237_2255delinsT;p.(Glu746_Ser752delinsVal)	c.2369C>T; p.(Thr790Met)
Patient 11	c.2238_2252del; p.(Leu747_Thr751del)	c.2369C>T; p.(Thr790Met)
Patient 12	c.2239_2256del18; p.delL747_S752	c.2369C>T; p.(Thr790Met)
Patient 13	c.2240_2257del;p.delLeu747_S752(P753S)	c.2369C>T; p.(Thr790Met)
Patient 14	c.2240-2254del + c.2256T>G; p.delLeu747_T751 (S752S)	c.2369C>T; p.(Thr790Met)
Patient 15	c.2573_2574TG>GT; p.(Leu858Arg)	c.2369C>T; p.(Thr790Met)
Patient 16	c.2573T>G; p. (Leu858Arg)	c.2369C>T; p.(Thr790Met)
Patient 17	c.2573T>G; p. (Leu858Arg)	c.2369C>T; p.(Thr790Met)
Patient 18	c.2573T>G; p. (Leu858Arg)	c.2369C>T; p.(Thr790Met)
Patient 19	c.2573T>G; p. (Leu858Arg)	c.2369C>T; p.(Thr790Met)
Patient 20	c.2573T>G; p. (Leu858Arg)	c.2369C>T; p.(Thr790Met)
Patient 21	c.2573T>G; p.(Leu858Arg)	c.2369C>T; p.(Thr790Met)
Patient 22	c.2155G>C; p.(Gly719Arg)	c.2303G>T; p.(Ser768Ile)
Patient 23	c.2156G>C; p.(Gly719Ala)	c.2303G>T; p.(Ser768Ile)
Patient 24	c.2156G>C; p.(Gly719Ala)	c.2303G>T; p.(Ser768Ile)
Patient 25	c.2156G>C; p.(Gly719Ala)	c.2126A>C; p.(Glu709Ala)
Patient 26	c.2235_2249del; p.(Glu746_Ala750del)	amplificatie z-scores:6306, 27828, 19835, 8049, 14135, 15333, 20984
Patient 27	c.2573T>G; p. (Leu858Arg)	amplificatie z-scores:42813,30388,29511,19906,24713,27219,12081,10878
Patient 28	c.2573T>G; p. (Leu858Arg)	amplificatie z-scores:30195,31606,32374,34119,37698,42466,52494,65468
Patient 29	c.2319_2320ins9; p.H773_V774insNPH	amplificatie z-scores:18923,57850,38121,18823,30598,21479,41422,41980
Patient 30	c.2314_2315insACC; p.(N771_772insH)	amplificatie z-scores:16263,26831,29220,10209,11574,16358,19799,26376
Patient 31	c.2235_2249del; p.(Glu746_Ala750del)	amplificatie z-scores:13620,16376,21318,28346,37875,48579,75771
Patient 32	c.2573T>G; p.(Leu858Arg)	amplificatie z-scores: 5,55; 3,85; 2,88; 2,62; 2,46; 2,4; 1,58
Patient 33	c.2213_2230dup; p.(Lys739_Ile744dup)	amplificatie z-scores: 3,46; 1,95; 1,91; 1,91; 1,71; 2,1
Patient 34	c.2235_2249del; p.(Glu746_Ala750del)	amplificatie z-scores: 3,22; 4,94; 6,7; 2,21; 3,34; 3,78; 8,21
Patient 35	c.2237_2251del; p.(Glu746_Thr751delinsAla)	amplificatie z-scores: 2,51; 2,57; 1,55; 1,55; 1,59
Patient 36	c.2320G>A; p.(Val774Met)	amplificatie z-scores: 2,2; 2,06; 1,92; 1,76; 1,66; 1,66; 1,57
Patient 37	c.2573T>G; p.(Leu858Arg)	amplificatie z-scores: 15,04; 16,33; 15,73; 8,21; 11,34; 14,1; 11,62
Patient 38	c.2573T>G; p.(Leu858Arg)	amplificatie z-scores: 1,79; 7,36; 1,67; 2,88; 2,88; 2,36; 5,31
Patient 39	c.2573T>G; p.(Leu858Arg)	2326C>T; p.(Arg776Cys)
Patient 40	c.2238_2248delinsGC; p.(Leu747_Ala750delinsPro)	c.2390G>C; p.(Cys797Ser)	c.2369C>T; p.Thr790Met)
Patient 41	c.2235_2249del; p.(Glu746_Ala750del)	c.2369C>T; p.Thr790Met)	c.2389T>A; p.(Cys797Ser)
Patient 42	c.2238_2252del; p.(Leu747_Thr751del)	c.2369C>T; p.Thr790Met)	c.2389T>A; p.(Cys797Ser)
Patient 43	c.2235_2249del; p.(Glu746_Ala750del)	c.2369C>T; p.(Thr790Met)	c.2390G>C; p.(Cys797Ser)
Patient 44	c.2237_2257delinsTCT; p.(Glu746_Pro753delinsValSer)	c.2369C>T; p.(Thr790Met)	c.2390G>C; p.(Cys797Ser)
Patient 45	c.2235_2249del; p.(Glu746_Ala750del)	c.2369C>T; p.(Thr790Met)	amplificatie z-scores:12905,34534,28557,17782,20192,19300,30122
Patient 46	c.2240_2257del; p.(Leu747_Pro753delinsSer)	c.2369C>T; p.(Thr790Met)	amplificatie z-scores: 3,97; 4,48; 5,16; 2,59; 3,84; 4,44; 7,55
Patient 47	c.2239_2256del; p.(Leu747_Ser752del)	c.2369C>T; p.(Thr790Met)	amplificatie z-scores: 14,84; 13,73; 12,55; 11,01; 10,22; 10,15; 9,62
Patient 48	c.2235_2249del; p.(Glu746_Ala750del)	c.2369C>T; p.(Thr790Met)	amplificatie z-scores: 1,67; 4,41; 3,29; 1,69; 2,89; 2,89; 3,34; 4,38
Patient 49	c.2155G>T; p.(Gly719Cys)	c.2303G>T; p.(Ser768Ile)	amplificatie z-scores:18806,18663,23491,35941.
Patient 50	c.2573T>G; p.(Leu858Arg)	c.2303G>T; p.(Ser768Ile)	amplificatie z-scores: 3,2; 2,7; 3,3; 5; 4; 5,2
Patient 51	c.2369C>T; p.(Thr790Met)	c.2240_2257del; p.(Leu747_Pro753delinsSer)	amplificatie z-scores: 4,5; 9,5; 8,3; 2,8; 5,5; 5,5; 4,9; 7,7
Patient 52	c.2573T>G; p.(Leu858Arg)	c.865G>A; p.(Ala289Thr)	c.2369C>T; p.(Thr790Met)	amplificatie z-scores: 8,5; 12,7; 8,8; 6; 9,9; 9,9; 9,6; 11
Patient 53	c.2235_2249del; p.(Glu746_Ala750del)	c.2369C>T; p.(Thr790Met)	c.2390G>C; p.(Cys797Ser)	amplificatie z-scores: 9,29; 8,98; 6,06; 5,49; 4,59; 4,47; 4,07
Patient 54	c.2155G>T; p.(Gly719Cys)	c.2303G>T; p.(Ser768Ile)	c.2369C>T; p.(Thr790Met)	amplificatie z-scores: 12,13; 6,92; 5,27; 3,33
